# Supplementary material for: Proteomic analysis reveals semaglutide impacts lipogenic protein expression in epididymal adipose tissue of obese mice
Source: Front Endocrinol (Lausanne). 2023 Mar 21;14:1095432. doi: 10.3389/fendo.2023.1095432 (PMC10070826; doi:10.3389/fendo.2023.1095432)
Supplement: Supplementary file 8 [file Table_2.xlsx]

## Sheet: Sheet1
Table S2 Quantitative analysis of all differentially expressed proteins
Accession	Protein Name	Gene Name	Function	Description	Coverage	Unique Peptides	Peptides	PSMs	AAs	MW [kDa]	calc. pI	Sema-1/REF	Sema-2/REF	Sema-3/REF	average Sema	HFD-1/REF	HFD-2/REF	HFD-3/REF	average HFD	Sema/HFD	t test p value
P27005	Protein S100-A8	S100a8	FUNCTION: S100A8 is a calcium- and zinc-binding protein which plays a prominent role in the regulation of inflammatory processes and immune response. It can induce neutrophil chemotaxis and adhesion. Predominantly found as calprotectin (S100A8/A9) which has a wide plethora of intra- and extracellular functions. The intracellular functions include: facilitating leukocyte arachidonic acid trafficki…	Protein S100-A8 OS=Mus musculus OX=10090 GN=S100a8 PE=1 SV=3 - [S10A8_MOUSE]	30.34	2	2	13	89	10.2881	5.68115	3.16617	2.213	0.962123	2.11376	0.292168	0.290474	0.307666	0.296769	7.12259	0.0465358
P01723	Ig lambda-1 chain V region			Ig lambda-1 chain V region OS=Mus musculus OX=10090 PE=1 SV=2 - [LV1A_MOUSE]	7.69	1	1	4	117	12.2141	5.21143	1.17512	2.49393	3.06865	2.2459	0.412367	0.430161	0.323114	0.388547	5.78025	0.0297118
P01821	Ig heavy chain V region MC101			Ig heavy chain V region MC101 OS=Mus musculus OX=10090 PE=1 SV=1 - [HVM45_MOUSE]	5.17	1	1	4	116	12.5853	8.77783	2.39455	1.26642	2.00556	1.88884	0.387853	0.504831	0.343509	0.412064	4.58386	0.0115369
O08692	Neutrophilic granule protein	Ngp	FUNCTION: Acts as an inhibitor of cathepsin B (CTSB) activity. Plays a role as a negative regulator of tumor vascular development, cell invasion and metastasis. {ECO:0000269|PubMed:21518852}.	Neutrophilic granule protein OS=Mus musculus OX=10090 GN=Ngp PE=1 SV=1 - [NGP_MOUSE]	43.71	8	8	19	167	19.3196	5.31299	2.24199	1.98121	0.998331	1.74051	0.444795	0.47254	0.573776	0.497037	3.50177	0.0308901
Q4KWH5	1-phosphatidylinositol 4,5-bisphosphate phosphodiesterase eta-1	Plch1	FUNCTION: The production of the second messenger molecules diacylglycerol (DAG) and inositol 1,4,5-trisphosphate (IP3) is mediated by calcium-activated phosphatidylinositol-specific phospholipase C enzymes. {ECO:0000269|PubMed:15702972}.	1-phosphatidylinositol 4,5-bisphosphate phosphodiesterase eta-1 OS=Mus musculus OX=10090 GN=Plch1 PE=2 SV=1 - [PLCH1_MOUSE]	0.48	1	1	1	1682	187.625	7.32764	2.11948	1.48999	1.07253	1.56067	0.612556	0.644435	0.28099	0.51266	3.04425	0.0323578
P51437	Cathelicidin antimicrobial peptide	Camp	FUNCTION: Acts as a potent antimicrobial peptide.	Cathelicidin antimicrobial peptide OS=Mus musculus OX=10090 GN=Camp PE=1 SV=2 - [CAMP_MOUSE]	19.77	2	2	7	172	19.4412	8.67529	2.26403	1.77721	0.993322	1.67819	0.448173	0.601725	0.631592	0.560497	2.99411	0.0405533
Q61878	Bone marrow proteoglycan	Prg2	FUNCTION: Cytotoxin and helminthotoxin. MBP also induces non-cytolytic histamine release from basophils. It is involved in antiparasitic defense mechanisms and immune hypersensitivity reactions (By similarity). {ECO:0000250}.	Bone marrow proteoglycan OS=Mus musculus OX=10090 GN=Prg2 PE=1 SV=1 - [PRG2_MOUSE]	5.38	1	1	3	223	24.2396	6.20166	1.50203	2.08195	1.33263	1.63887	0.526856	0.600919	0.546722	0.558166	2.93617	0.00903064
Q9JL16	Interferon-stimulated gene 20 kDa protein	Isg20	FUNCTION: Interferon-induced antiviral exoribonuclease that acts on single-stranded RNA and also has minor activity towards single-stranded DNA. Exhibits antiviral activity against RNA viruses in an exonuclease-dependent manner. May also play additional roles in the maturation of snRNAs and rRNAs, and in ribosome biogenesis (By similarity). {ECO:0000250}.	Interferon-stimulated gene 20 kDa protein OS=Mus musculus OX=10090 GN=Isg20 PE=1 SV=1 - [ISG20_MOUSE]	9.33	2	2	2	300	32.4821	8.14795	1.98241	1.38829	1.26793	1.54621	0.587741	0.637349	0.514753	0.579948	2.66612	0.012453
P18528	Ig heavy chain V region 6.96			Ig heavy chain V region 6.96 OS=Mus musculus OX=10090 PE=4 SV=1 - [HVM57_MOUSE]	30.61	1	2	7	98	11.0003	7.92822	2.15426	1.11181	2.22234	1.82947	0.918667	0.603986	0.688695	0.737116	2.48193	0.0423598
Q91Y63	Solute carrier family 13 member 3	Slc13a3	FUNCTION: High-affinity sodium-dicarboxylate cotransporter that accepts a range of substrates with 4-6 carbon atoms, including succinate, alpha-ketoglutarate and N-acetylaspartate. The stoichiometry is probably 3 Na(+) for 1 divalent succinate. {ECO:0000250|UniProtKB:Q8WWT9}.	Solute carrier family 13 member 3 OS=Mus musculus OX=10090 GN=Slc13a3 PE=1 SV=1 - [S13A3_MOUSE]	1.33	1	1	1	600	66.1	7.72314	1.20926	1.88155	1.93553	1.67545	0.696466	0.701939	0.631017	0.676474	2.47674	0.0130953
O35744	Chitinase-like protein 3	Chil3	FUNCTION: Lectin that binds saccharides with a free amino group, such as glucosamine or galactosamine. Binding to oligomeric saccharides is much stronger than binding to mono- or disaccharides. Also binds chitin and heparin. Has weak hexosaminidase activity but no chitinase activity. Has chemotactic activity for T-lymphocytes, bone marrow cells and eosinophils. May play a role in inflammation and…	Chitinase-like protein 3 OS=Mus musculus OX=10090 GN=Chil3 PE=1 SV=2 - [CHIL3_MOUSE]	19.35	8	8	22	398	44.4301	5.69385	1.9732	1.44025	1.22512	1.54619	0.694878	0.67169	0.545269	0.637279	2.42623	0.0161152
P01872	Immunoglobulin heavy constant mu	Ighm	FUNCTION: IgM antibodies play an important role in primary defense mechanisms. They have been shown to be involved in early recognition of external invaders like bacteria and viruses, cellular waste and modified self, as well as in recognition and elimination of precancerous and cancerous lesions (By similarity). {ECO:0000250}.	Immunoglobulin heavy constant mu OS=Mus musculus OX=10090 GN=Ighm PE=1 SV=2 - [IGHM_MOUSE]	46.04	19	19	126	454	49.9403	7.00537	1.283	2.07607	1.73853	1.6992	0.679557	0.825866	0.614058	0.706493	2.40512	0.0140514
Q8C156	Condensin complex subunit 2	Ncaph	FUNCTION: Regulatory subunit of the condensin complex, a complex required for conversion of interphase chromatin into mitotic-like condense chromosomes. The condensin complex probably introduces positive supercoils into relaxed DNA in the presence of type I topoisomerases and converts nicked DNA into positive knotted forms in the presence of type II topoisomerases. Early in neurogenesis, may play…	Condensin complex subunit 2 OS=Mus musculus OX=10090 GN=Ncaph PE=1 SV=1 - [CND2_MOUSE]	0.96	1	1	1	731	82.2511	4.95752	1.2398	1.3615	1.56577	1.38902	0.809844	0.671207	0.275662	0.585571	2.37208	0.0124884
P28667	MARCKS-related protein	Marcksl1	FUNCTION: Involved in the control of cell movement by regulating actin cytoskeleton homeostasis and filopodium and lamellipodium formation (PubMed:22751924). When unphosphorylated, induces cell migration (PubMed:22751924). When phosphorylated by MAPK8, induces actin bundles formation and stabilization, thereby reducing actin plasticity, hence restricting cell movement, including neuronal migratio…	MARCKS-related protein OS=Mus musculus OX=10090 GN=Marcksl1 PE=1 SV=2 - [MRP_MOUSE]	22	4	4	7	200	20.1534	4.61475	2.02682	1.25142	1.28907	1.52244	0.773542	0.58023	0.595802	0.649858	2.34272	0.0283844
Q8BUD0	G-protein coupled receptor 4	Gpr4	FUNCTION: Proton-sensing G-protein coupled receptor couples to multiple intracellular signaling pathways, including GNAS/cAMP, GNAQ/phospholipase C (PLC), and GNA12/GNA13/Rho pathways (PubMed:17145776). Acidosis-induced GPR4 activation increases paracellular gap formation and permeability of vascular endothelial cells through the GNA12/GNA13/Rho GTPase signaling pathway (PubMed:32058960). In the …	G-protein coupled receptor 4 OS=Mus musculus OX=10090 GN=Gpr4 PE=2 SV=1 - [GPR4_MOUSE]	1.92	1	1	1	365	41.0782	8.45557	1.64041	1.30833	1.36484	1.43786	0.904409	0.462647	0.479796	0.615617	2.33564	0.00973123
P01631	Ig kappa chain V-II region 26-10			Ig kappa chain V-II region 26-10 OS=Mus musculus OX=10090 PE=1 SV=1 - [KV2A7_MOUSE]	32.74	2	2	15	113	12.2652	8.88037	1.04011	1.93147	1.50329	1.49162	0.697879	0.722294	0.628819	0.682997	2.18394	0.0354113
P07743	BPI fold-containing family A member 2	Bpifa2	FUNCTION: Has strong antibacterial activity against P. aeruginosa. {ECO:0000250|UniProtKB:Q96DR5}.	BPI fold-containing family A member 2 OS=Mus musculus OX=10090 GN=Bpifa2 PE=1 SV=1 - [BPIA2_MOUSE]	2.98	1	1	2	235	24.7376	5.0083	1.64723	1.25098	1.99701	1.63174	0.82393	0.808948	0.634547	0.755808	2.15893	0.0173648
Q9R1B9	Slit homolog 2 protein	Slit2	FUNCTION: Thought to act as molecular guidance cue in cellular migration, and function appears to be mediated by interaction with roundabout homolog receptors. During neural development involved in axonal navigation at the ventral midline of the neural tube and projection of axons to different regions. SLIT1 and SLIT2 seem to be essential for midline guidance in the forebrain by acting as repulsi…	Slit homolog 2 protein OS=Mus musculus OX=10090 GN=Slit2 PE=2 SV=2 - [SLIT2_MOUSE]	0.53	1	1	1	1521	168.672	7.10791	1.07621	1.40197	1.57288	1.35036	0.658512	0.623075	0.597333	0.626307	2.15606	0.00785176
Q99MV1	Tudor domain-containing protein 1	Tdrd1	FUNCTION: Plays a central role during spermatogenesis by participating in the repression transposable elements and preventing their mobilization, which is essential for the germline integrity. Acts via the piRNA metabolic process, which mediates the repression of transposable elements during meiosis by forming complexes composed of piRNAs and Piwi proteins and governs the methylation and subseque…	Tudor domain-containing protein 1 OS=Mus musculus OX=10090 GN=Tdrd1 PE=1 SV=2 - [TDRD1_MOUSE]	0.85	1	1	4	1172	129.612	5.80811	1.49384	1.33865	1.77901	1.53717	1.17339	0.669583	0.330853	0.724608	2.12138	0.0425151
Q9R088	Thymidine kinase 2, mitochondrial	Tk2	FUNCTION: Phosphorylates thymidine, deoxycytidine, and deoxyuridine in the mitochondrial matrix. In non-replicating cells, where cytosolic dNTP synthesis is down-regulated, mtDNA synthesis depends solely on TK2 and DGUOK. Widely used as target of antiviral and chemotherapeutic agents. {ECO:0000250|UniProtKB:O00142}.	Thymidine kinase 2, mitochondrial OS=Mus musculus OX=10090 GN=Tk2 PE=1 SV=2 - [KITM_MOUSE]	11.48	2	2	2	270	31.1888	7.21045	1.11178	0.926164	1.43175	1.15657	0.574874	0.63215	0.436419	0.547814	2.11124	0.0185168
O35298	Acyloxyacyl hydrolase	Aoah	FUNCTION: Removes the secondary (acyloxyacyl-linked) fatty acyl chains from the lipid A region of bacterial lipopolysaccharides (LPS) (PubMed:12810692, PubMed:15155618, PubMed:17322564, PubMed:19860560). By breaking down LPS, terminates the host response to bacterial infection and prevents prolonged and damaging inflammatory responses (PubMed:17322564, PubMed:19860560, PubMed:28622363). In perito…	Acyloxyacyl hydrolase OS=Mus musculus OX=10090 GN=Aoah PE=1 SV=1 - [AOAH_MOUSE]	1.22	1	1	1	574	65.1135	6.97607	1.57493	1.701	1.51172	1.59588	0.781153	0.746907	0.784823	0.770961	2.06999	0.000131905
Q8BG07	5'-3' exonuclease PLD4	Pld4	FUNCTION: 5'->3' DNA exonuclease which digests single-stranded DNA (ssDNA) (PubMed:30111894). Regulates inflammatory cytokine responses via the degradation of nucleic acids, by reducing the concentration of ssDNA able to stimulate TLR9, a nucleotide-sensing receptor (PubMed:30111894). Involved in phagocytosis of activated microglia (PubMed:22102906). {ECO:0000269|PubMed:22102906, ECO:0000269|PubM…	5'-3' exonuclease PLD4 OS=Mus musculus OX=10090 GN=Pld4 PE=1 SV=1 - [PLD4_MOUSE]	16.9	8	9	17	503	56.1183	7.31299	1.66695	1.01427	1.62586	1.43569	0.646788	0.757183	0.694503	0.699491	2.05248	0.0260781
Q3U0Y2	Transmembrane protein 35B	Tmem35b		Transmembrane protein 35B OS=Mus musculus OX=10090 GN=Tmem35b PE=1 SV=2 - [TM35B_MOUSE]	8.67	1	1	1	150	16.2119	8.99756	1.37619	1.44034	1.27396	1.3635	0.70186	0.753155	0.545716	0.66691	2.0445	0.000912176
P41245	Matrix metalloproteinase-9	Mmp9	FUNCTION: Could play a role in bone osteoclastic resorption. Cleaves type IV and type V collagen into large C-terminal three quarter fragments and shorter N-terminal one quarter fragments (By similarity). {ECO:0000250}.	Matrix metalloproteinase-9 OS=Mus musculus OX=10090 GN=Mmp9 PE=1 SV=2 - [MMP9_MOUSE]	4.79	3	4	5	730	80.4842	6.0874	1.57863	1.78953	1.03023	1.46613	0.710925	0.763257	0.752753	0.742312	1.97509	0.033196
P06327	Ig heavy chain V region VH558 A1/A4	Gm5629		Ig heavy chain V region VH558 A1/A4 OS=Mus musculus OX=10090 GN=Gm5629 PE=2 SV=1 - [HVM52_MOUSE]	5.98	1	1	6	117	12.9625	9.1001	1.3047	1.64957	1.66549	1.53992	0.60802	0.992962	0.752364	0.784448	1.96306	0.00970175
Q9D883	Splicing factor U2AF 35 kDa subunit	U2af1	FUNCTION: Plays a critical role in both constitutive and enhancer-dependent splicing by mediating protein-protein interactions and protein-RNA interactions required for accurate 3'-splice site selection. Recruits U2 snRNP to the branch point. Directly mediates interactions between U2AF2 and proteins bound to the enhancers and thus may function as a bridge between U2AF2 and the enhancer complex to…	Splicing factor U2AF 35 kDa subunit OS=Mus musculus OX=10090 GN=U2af1 PE=1 SV=4 - [U2AF1_MOUSE]	21.76	2	5	6	239	27.7974	8.80713	1.75463	1.0955	1.25423	1.36812	0.727024	0.723424	0.65805	0.702833	1.94658	0.0291451
Q9WV84	Nucleoside diphosphate kinase, mitochondrial	Nme4	FUNCTION: Major role in the synthesis of nucleoside triphosphates other than ATP. The ATP gamma phosphate is transferred to the NDP beta phosphate via a ping-pong mechanism, using a phosphorylated active-site intermediate. Through the catalyzed exchange of gamma-phosphate between di- and triphosphonucleosides participates in regulation of intracellular nucleotide homeostasis. Binds to anionic pho…	Nucleoside diphosphate kinase, mitochondrial OS=Mus musculus OX=10090 GN=Nme4 PE=1 SV=1 - [NDKM_MOUSE]	4.3	1	1	1	186	20.5355	9.02686	1.86358	1.19634	1.16394	1.40795	0.680361	0.727509	0.763573	0.723814	1.94519	0.0405811
O35684	Neuroserpin	Serpini1	FUNCTION: Serine protease inhibitor that inhibits plasminogen activators and plasmin but not thrombin (PubMed:9364046, PubMed:11557034). May be involved in the formation or reorganization of synaptic connections as well as for synaptic plasticity in the adult nervous system. May protect neurons from cell damage by tissue-type plasminogen activator (Probable). {ECO:0000269|PubMed:11557034, ECO:000…	Neuroserpin OS=Mus musculus OX=10090 GN=Serpini1 PE=1 SV=1 - [NEUS_MOUSE]	1.46	1	1	1	410	46.318	4.71631	1.93777	1.22895	1.4694	1.54537	0.979002	0.805633	0.629188	0.804608	1.92065	0.0328288
P06332	T-cell surface glycoprotein CD4	Cd4	FUNCTION: Integral membrane glycoprotein that plays an essential role in the immune response and serves multiple functions in responses against both external and internal offenses. In T-cells, functions primarily as a coreceptor for MHC class II molecule:peptide complex. The antigens presented by class II peptides are derived from extracellular proteins while class I peptides are derived from cyt…	T-cell surface glycoprotein CD4 OS=Mus musculus OX=10090 GN=Cd4 PE=1 SV=1 - [CD4_MOUSE]	1.75	1	1	1	457	51.2637	9.15869	1.88425	1.09147	1.54642	1.50738	0.752816	0.864263	0.769083	0.795387	1.89515	0.0374776
Q8HWB0	Major histocompatibility complex class I-related gene protein	Mr1	FUNCTION: Antigen-presenting molecule specialized in displaying microbial pyrimidine-based metabolites to alpha-beta T cell receptors (TCR) on innate-type mucosal-associated invariant T (MAIT) cells. In complex with B2M preferentially presents riboflavin-derived metabolites to semi-invariant TRAV1 TCRs on MAIT cells, guiding immune surveillance of the microbial metabolome at mucosal epithelial ba…	Major histocompatibility complex class I-related gene protein OS=Mus musculus OX=10090 GN=Mr1 PE=1 SV=2 - [HMR1_MOUSE]	2.05	1	1	1	341	39.3656	6.30322	1.25055	1.57413	0.99852	1.2744	0.787932	0.738225	0.504159	0.676772	1.88306	0.0336633
Q9Z261	Claudin-7	Cldn7	FUNCTION: Plays a major role in tight junction-specific obliteration of the intercellular space, through calcium-independent cell-adhesion activity. {ECO:0000250}.	Claudin-7 OS=Mus musculus OX=10090 GN=Cldn7 PE=1 SV=1 - [CLD7_MOUSE]	7.58	1	1	1	211	22.3441	8.70459	1.17654	1.28425	1.50955	1.32345	0.877513	0.728958	0.503472	0.703314	1.88173	0.013324
Q8BM85	TBC domain-containing protein kinase-like protein	Tbck	FUNCTION: Involved in the modulation of mTOR signaling and expression of mTOR complex components. Involved in the regulation of cell proliferation and growth. Involved in the control of actin-cytoskeleton organization. {ECO:0000250|UniProtKB:Q8TEA7}.	TBC domain-containing protein kinase-like protein OS=Mus musculus OX=10090 GN=Tbck PE=1 SV=1 - [TBCK_MOUSE]	2.23	1	2	2	762	86.3162	6.20166	1.55586	1.38055	1.2661	1.40084	0.901344	0.75096	0.581317	0.74454	1.88148	0.00630997
Q05144	Ras-related C3 botulinum toxin substrate 2	Rac2	FUNCTION: Plasma membrane-associated small GTPase which cycles between an active GTP-bound and inactive GDP-bound state. In active state binds to a variety of effector proteins to regulate cellular responses, such as secretory processes, phagocytose of apoptotic cells and epithelial cell polarization. Augments the production of reactive oxygen species (ROS) by NADPH oxidase.	Ras-related C3 botulinum toxin substrate 2 OS=Mus musculus OX=10090 GN=Rac2 PE=1 SV=1 - [RAC2_MOUSE]	31.25	2	6	25	192	21.4271	7.60596	1.56226	1.38107	1.30209	1.41514	0.86213	0.764427	0.647342	0.757966	1.86702	0.0026649
P18526	Ig heavy chain V region 345			Ig heavy chain V region 345 OS=Mus musculus OX=10090 PE=1 SV=1 - [HVM55_MOUSE]	18.8	1	2	6	117	12.8935	9.1001	1.14054	1.57687	1.19551	1.30431	0.578537	0.944786	0.585558	0.70296	1.85545	0.030271
Q8BYI6	Lysophosphatidylcholine acyltransferase 2	Lpcat2	FUNCTION: Exhibits both acyltransferase and acetyltransferase activities (PubMed:17182612, PubMed:18156367, PubMed:18285344). Activity is calcium-dependent (PubMed:17182612). Catalyzes the conversion of lysophosphatidylcholine (1-acyl-sn-glycero-3-phosphocholine or LPC) into phosphatidylcholine (1,2-diacyl-sn-glycero-3-phosphocholine or PC) (PubMed:17182612, PubMed:18156367). Catalyzes the conver…	Lysophosphatidylcholine acyltransferase 2 OS=Mus musculus OX=10090 GN=Lpcat2 PE=1 SV=1 - [PCAT2_MOUSE]	5.7	3	3	4	544	60.2153	5.8335	1.87831	1.13206	1.2764	1.42892	0.786542	0.753728	0.777058	0.772443	1.84988	0.0454648
P07934	Phosphorylase b kinase gamma catalytic chain, skeletal muscle/heart isoform	Phkg1	FUNCTION: Catalytic subunit of the phosphorylase b kinase (PHK), which mediates the neural and hormonal regulation of glycogen breakdown (glycogenolysis) by phosphorylating and thereby activating glycogen phosphorylase. In vitro, phosphorylates PYGM, TNNI3, MAPT/TAU, GAP43 and NRGN/RC3 (By similarity). {ECO:0000250}.	Phosphorylase b kinase gamma catalytic chain, skeletal muscle/heart isoform OS=Mus musculus OX=10090 GN=Phkg1 PE=1 SV=3 - [PHKG1_MOUSE]	1.8	1	1	1	388	44.9309	6.55127	1.07598	1.32898	1.34147	1.24881	0.700532	0.777049	0.591381	0.689654	1.81078	0.00537208
P62761	Visinin-like protein 1	Vsnl1	FUNCTION: Regulates (in vitro) the inhibition of rhodopsin phosphorylation in a calcium-dependent manner. {ECO:0000250}.	Visinin-like protein 1 OS=Mus musculus OX=10090 GN=Vsnl1 PE=1 SV=2 - [VISL1_MOUSE]	4.71	1	1	3	191	22.128	5.14795	1.4363	1.15424	1.26148	1.28401	0.83381	0.869144	0.437501	0.713485	1.79962	0.0239086
P70232	Neural cell adhesion molecule L1-like protein	Chl1	FUNCTION: Extracellular matrix and cell adhesion protein that plays a role in nervous system development and in synaptic plasticity. Both soluble and membranous forms promote neurite outgrowth of cerebellar and hippocampal neurons and suppress neuronal cell death. Plays a role in neuronal positioning of pyramidal neurons as well as in regulation of both the number of interneurons and the efficacy…	Neural cell adhesion molecule L1-like protein OS=Mus musculus OX=10090 GN=Chl1 PE=1 SV=2 - [NCHL1_MOUSE]	4.96	6	6	7	1209	134.99	5.56689	1.25848	1.45627	0.879781	1.19818	0.658918	0.698562	0.652939	0.67014	1.78795	0.0358373
P30681	High mobility group protein B2	Hmgb2	FUNCTION: Multifunctional protein with various roles in different cellular compartments. May act in a redox sensitive manner. In the nucleus is an abundant chromatin-associated non-histone protein involved in transcription, chromatin remodeling and V(D)J recombination and probably other processes. Binds DNA with a preference to non-canonical DNA structures such as single-stranded DNA. Can bent DN…	High mobility group protein B2 OS=Mus musculus OX=10090 GN=Hmgb2 PE=1 SV=3 - [HMGB2_MOUSE]	35.24	7	8	13	210	24.1469	7.31299	1.7772	1.1193	1.32363	1.40671	0.783749	0.884906	0.698339	0.788998	1.78291	0.0375933
Q3TVP5	Inactive ubiquitin thioesterase OTULINL	Otulinl	FUNCTION: Lacks deubiquitinase activity. {ECO:0000250|UniProtKB:Q9NUU6}.	Inactive ubiquitin thioesterase OTULINL OS=Mus musculus OX=10090 GN=Otulinl PE=1 SV=1 - [OTULL_MOUSE]	7.93	3	3	3	353	41.5492	9.21729	1.50237	1.11277	1.38502	1.33339	0.763303	0.723344	0.763273	0.749973	1.77791	0.00737233
Q9Z183	Protein-arginine deiminase type-4	Padi4	FUNCTION: Catalyzes the citrullination/deimination of arginine residues of proteins such as histones, thereby playing a key role in histone code and regulation of stem cell maintenance. Citrullinates histone H1 at 'Arg-54' (to form H1R54ci), histone H3 at 'Arg-2', 'Arg-8', 'Arg-17' and/or 'Arg-26' (to form H3R2ci, H3R8ci, H3R17ci, H3R26ci, respectively) and histone H4 at 'Arg-3' (to form H4R3ci).…	Protein-arginine deiminase type-4 OS=Mus musculus OX=10090 GN=Padi4 PE=1 SV=3 - [PADI4_MOUSE]	15.32	9	9	12	666	74.3679	7.15186	1.12719	1.43407	1.33769	1.29965	0.688078	0.872315	0.660537	0.74031	1.75554	0.00761253
P04940	Ig kappa chain V-VI region NQ2-17.4.1		FUNCTION: Anti-2-phenyl oxazolone (PHOX) Antibody.	Ig kappa chain V-VI region NQ2-17.4.1 OS=Mus musculus OX=10090 PE=2 SV=1 - [KV6A6_MOUSE]	14.02	1	2	5	107	11.5536	9.36377	1.53917	1.25259	1.54186	1.44454	1.1212	0.693639	0.672943	0.829261	1.74196	0.0244524
Q3UGX3	N-acetylaspartate synthetase	Nat8l	FUNCTION: Plays a role in the regulation of lipogenesis by producing N-acetylaspartate acid (NAA), a brain-specific metabolite. NAA occurs in high concentration in brain and its hydrolysis plays a significant part in the maintenance of intact white matter. Promotes dopamine uptake by regulating TNF-alpha expression. Attenuates methamphetamine-induced inhibition of dopamine uptake. {ECO:0000269|Pu…	N-acetylaspartate synthetase OS=Mus musculus OX=10090 GN=Nat8l PE=1 SV=1 - [NAT8L_MOUSE]	4.01	1	1	1	299	32.7559	8.52881	1.35703	1.08538	1.13453	1.19231	0.746026	0.766893	0.545953	0.686291	1.73733	0.00980611
P27573	Myelin protein P0	Mpz	FUNCTION: Is an adhesion molecule necessary for normal myelination in the peripheral nervous system. It mediates adhesion between adjacent myelin wraps and ultimately drives myelin compaction. {ECO:0000250|UniProtKB:P25189}.	Myelin protein P0 OS=Mus musculus OX=10090 GN=Mpz PE=1 SV=1 - [MYP0_MOUSE]	9.27	3	3	4	248	27.6044	9.46631	1.12632	0.946541	1.24477	1.10588	0.657442	0.631741	0.622147	0.63711	1.73577	0.00581689
P01674	Ig kappa chain V-III region PC 2154			Ig kappa chain V-III region PC 2154 OS=Mus musculus OX=10090 PE=1 SV=1 - [KV3AM_MOUSE]	11.11	1	1	1	108	11.6917	6.26514	1.31569	0.950853	0.933104	1.06655	0.561741	0.795475	0.487599	0.614938	1.7344	0.0438521
Q99KG5	Lipolysis-stimulated lipoprotein receptor	Lsr	FUNCTION: Probable role in the clearance of triglyceride-rich lipoprotein from blood. Binds chylomicrons, LDL and VLDL in presence of free fatty acids and allows their subsequent uptake in the cells (By similarity). {ECO:0000250, ECO:0000269|PubMed:15265030}.	Lipolysis-stimulated lipoprotein receptor OS=Mus musculus OX=10090 GN=Lsr PE=1 SV=1 - [LSR_MOUSE]	2.02	1	1	1	594	66.0662	6.53662	1.23529	1.42926	1.26879	1.31111	0.854858	0.696599	0.725079	0.758845	1.72777	0.00201777
Q8BG48	Serine/threonine-protein kinase 17B	Stk17b	FUNCTION: Acts as a positive regulator of apoptosis. Phosphorylates myosin light chains (By similarity). {ECO:0000250}.	Serine/threonine-protein kinase 17B OS=Mus musculus OX=10090 GN=Stk17b PE=1 SV=1 - [ST17B_MOUSE]	6.45	2	2	2	372	41.9561	5.31299	1.58766	1.10657	1.18451	1.29291	0.807952	0.772303	0.680617	0.753624	1.71559	0.0247672
P01630	Ig kappa chain V-II region 7S34.1			Ig kappa chain V-II region 7S34.1 OS=Mus musculus OX=10090 PE=1 SV=1 - [KV2A6_MOUSE]	21.24	2	2	6	113	12.4882	8.646	1.11382	1.25893	1.71034	1.36103	0.891543	0.697805	0.811406	0.800251	1.70075	0.0407503
Q60991	Cytochrome P450 7B1	Cyp7b1	FUNCTION: A cytochrome P450 monooxygenase involved in the metabolism of endogenous oxysterols and steroid hormones, including neurosteroids (PubMed:9295351, PubMed:9144166, PubMed:10748047, PubMed:11067870). Mechanistically, uses molecular oxygen inserting one oxygen atom into a substrate, and reducing the second into a water molecule, with two electrons provided by NADPH via cytochrome P450 redu…	Cytochrome P450 7B1 OS=Mus musculus OX=10090 GN=Cyp7b1 PE=1 SV=2 - [CP7B1_MOUSE]	4.34	2	2	2	507	58.4328	9.08545	1.4948	1.3068	0.983642	1.26175	0.801184	0.754147	0.71458	0.756637	1.66757	0.0289074
P18527	Ig heavy chain V region 914			Ig heavy chain V region 914 OS=Mus musculus OX=10090 PE=1 SV=1 - [HVM56_MOUSE]	27.84	1	2	6	97	10.6543	9.17334	1.34994	1.5	1.77176	1.54057	1.05126	0.851714	0.874454	0.92581	1.66402	0.0113805
Q9D8I1	Marginal zone B- and B1-cell-specific protein	Mzb1	FUNCTION: Associates with immunoglobulin M (IgM) heavy and light chains and promotes IgM assembly and secretion. May exert its effect by acting as a molecular chaperone or as an oxidoreductase as it displays a low level of oxidoreductase activity. Helps to diversify peripheral B-cell functions by regulating Ca(2+) stores, antibody secretion and integrin activation.; FUNCTION: Acts as a hormone-re…	Marginal zone B- and B1-cell-specific protein OS=Mus musculus OX=10090 GN=Mzb1 PE=1 SV=2 - [MZB1_MOUSE]	12.77	2	2	9	188	20.567	6.02393	1.2658	1.46516	1.3217	1.35089	0.84342	0.804997	0.795846	0.814754	1.65803	0.000932145
P47955	60S acidic ribosomal protein P1	Rplp1	FUNCTION: Plays an important role in the elongation step of protein synthesis.	60S acidic ribosomal protein P1 OS=Mus musculus OX=10090 GN=Rplp1 PE=1 SV=1 - [RLA1_MOUSE]	66.67	3	3	3	114	11.4677	4.32275	1.33983	1.33414	1.04156	1.23851	0.92163	0.663535	0.664795	0.749986	1.65138	0.0201275
Q9DBV3	Probable ATP-dependent RNA helicase DHX34	Dhx34	FUNCTION: Probable ATP-binding RNA helicase.	Probable ATP-dependent RNA helicase DHX34 OS=Mus musculus OX=10090 GN=Dhx34 PE=1 SV=2 - [DHX34_MOUSE]	0.61	1	1	1	1145	128.427	8.1626	1.27912	1.67098	1.06269	1.33759	0.773992	0.801019	0.867277	0.814096	1.64304	0.0438634
O08740	DNA-directed RNA polymerase II subunit RPB11	Polr2j	FUNCTION: DNA-dependent RNA polymerase catalyzes the transcription of DNA into RNA using the four ribonucleoside triphosphates as substrates. Component of RNA polymerase II which synthesizes mRNA precursors and many functional non-coding RNAs. Pol II is the central component of the basal RNA polymerase II transcription machinery. It is composed of mobile elements that move relative to each other.…	DNA-directed RNA polymerase II subunit RPB11 OS=Mus musculus OX=10090 GN=Polr2j PE=1 SV=1 - [RPB11_MOUSE]	17.09	2	2	3	117	13.243	5.85889	1.19779	1.1804	1.26675	1.21498	0.849694	0.75174	0.626349	0.742594	1.63613	0.00248807
Q3U1T9	DENN domain-containing protein 1B	Dennd1b	FUNCTION: Guanine nucleotide exchange factor (GEF) for RAB35 that acts as a regulator of T-cell receptor (TCR) internalization in TH2 cells. Acts by promoting the exchange of GDP to GTP, converting inactive GDP-bound RAB35 into its active GTP-bound form. Plays a role in clathrin-mediated endocytosis. Controls cytokine production in TH2 lymphocytes by controlling the rate of TCR internalization an…	DENN domain-containing protein 1B OS=Mus musculus OX=10090 GN=Dennd1b PE=1 SV=3 - [DEN1B_MOUSE]	1.17	1	1	1	766	85.4728	5.92236	1.2582	1.27623	1.55582	1.36342	0.844624	0.888322	0.769657	0.834201	1.6344	0.00665666
P01843	Ig lambda-1 chain C region			Ig lambda-1 chain C region OS=Mus musculus OX=10090 PE=1 SV=1 - [LAC1_MOUSE]	50.48	3	3	12	105	11.5675	6.26514	1.03959	1.61427	1.60002	1.41796	0.861891	0.868387	0.873257	0.867845	1.63389	0.0438215
Q62011	Podoplanin	Pdpn	FUNCTION: Mediates effects on cell migration and adhesion through its different partners. During development plays a role in blood and lymphatic vessels separation by binding CLEC1B, triggering CLEC1B activation in platelets and leading to platelet activation and/or aggregation (PubMed:14522983, PubMed:15231832, PubMed:20110424, PubMed:17616532). Interaction with CD9, on the contrary, attenuates …	Podoplanin OS=Mus musculus OX=10090 GN=Pdpn PE=1 SV=2 - [PDPN_MOUSE]	7.56	1	1	1	172	18.2213	5.52881	1.14622	1.37785	1.41854	1.3142	1.10895	0.630359	0.68105	0.806786	1.62894	0.0433175
Q80SU7	Interferon-induced very large GTPase 1	Gvin1		Interferon-induced very large GTPase 1 OS=Mus musculus OX=10090 GN=Gvin1 PE=1 SV=1 - [GVIN1_MOUSE]	16.73	39	39	64	2427	280.637	6.56592	1.36052	1.32397	1.34104	1.34184	0.813416	0.861452	0.800809	0.825226	1.62603	1.70762e-05
O35522	Proteasome subunit beta type-9	Psmb9	FUNCTION: The proteasome is a multicatalytic proteinase complex which is characterized by its ability to cleave peptides with Arg, Phe, Tyr, Leu, and Glu adjacent to the leaving group at neutral or slightly basic pH. The proteasome has an ATP-dependent proteolytic activity. This subunit is involved in antigen processing to generate class I binding peptides.	Proteasome subunit beta type-9 OS=Mus musculus bactrianus OX=35531 GN=Psmb9 PE=1 SV=1 - [PSB9_MUSMB]	15.53	3	3	10	219	23.4117	5.22412	1.62523	1.11199	1.2776	1.33827	0.751424	0.862494	0.868829	0.827582	1.61709	0.0306616
Q9DB32	Hydroxyacylglutathione hydrolase-like protein	Haghl	FUNCTION: Hydrolase acting on ester bonds. {ECO:0000305}.	Hydroxyacylglutathione hydrolase-like protein OS=Mus musculus OX=10090 GN=Haghl PE=1 SV=1 - [HAGHL_MOUSE]	4.24	1	1	1	283	31.4698	5.5542	1.41009	1.1091	1.18113	1.23344	0.762656	0.796437	0.737456	0.765517	1.61125	0.0071424
Q8VI38	Globoside alpha-1,3-N-acetylgalactosaminyltransferase 1	Gbgt1	FUNCTION: Catalyzes the formation of Forssman glycolipid via the addition of N-acetylgalactosamine (GalNAc) in alpha-1,3-linkage to GalNAcb-1,3Gala-1,4Galb-1,4GlcCer (Gb4Cer). Forssman glycolipid (also called Forssman antigen; FG) probably serves for adherence of some pathogens. Conversely, it diminishes Shiga toxins susceptibility. {ECO:0000269|PubMed:14573676}.	Globoside alpha-1,3-N-acetylgalactosaminyltransferase 1 OS=Mus musculus OX=10090 GN=Gbgt1 PE=1 SV=2 - [GBGT1_MOUSE]	4.61	1	1	1	347	40.476	9.40771	1.42225	1.12183	1.34041	1.29483	0.996289	0.697053	0.720023	0.804455	1.60957	0.0202977
Q3TBT3	Stimulator of interferon genes protein	Sting1	FUNCTION: Facilitator of innate immune signaling that acts as a sensor of cytosolic DNA from bacteria and viruses and promotes the production of type I interferon (IFN-alpha and IFN-beta) (PubMed:18818105, PubMed:19433799, PubMed:19776740, PubMed:26229117, PubMed:26669264). Innate immune response is triggered in response to non-CpG double-stranded DNA from viruses and bacteria delivered to the cy…	Stimulator of interferon genes protein OS=Mus musculus OX=10090 GN=Sting1 PE=1 SV=2 - [STING_MOUSE]	7.94	3	3	6	378	42.802	7.41553	1.32795	1.43074	1.20107	1.31992	0.862165	0.935306	0.668446	0.821972	1.60579	0.00863207
P38532	Heat shock factor protein 1	Hsf1	FUNCTION: Functions as a stress-inducible and DNA-binding transcription factor that plays a central role in the transcriptional activation of the heat shock response (HSR), leading to the expression of a large class of molecular chaperones heat shock proteins (HSPs) that protect cells from cellular insults' damage. In unstressed cells, is present in a HSP90-containing multichaperone complex that …	Heat shock factor protein 1 OS=Mus musculus OX=10090 GN=Hsf1 PE=1 SV=2 - [HSF1_MOUSE]	3.43	2	2	2	525	57.1877	5.2749	1.11458	1.35475	1.26449	1.24461	0.803487	0.759984	0.768065	0.777179	1.60144	0.00279994
Q9D958	Signal peptidase complex subunit 1	Spcs1	FUNCTION: Component of the microsomal signal peptidase complex which removes signal peptides from nascent proteins as they are translocated into the lumen of the endoplasmic reticulum. {ECO:0000250|UniProtKB:P83362}.	Signal peptidase complex subunit 1 OS=Mus musculus OX=10090 GN=Spcs1 PE=2 SV=3 - [SPCS1_MOUSE]	8.07	1	1	1	161	18.1743	10.0083	1.56025	1.01734	1.18588	1.25449	0.737581	0.821737	0.792216	0.783845	1.60043	0.0441379
Q8BGX0	E3 ubiquitin-protein ligase TRIM23	Trim23	FUNCTION: Acts as an E3 ubiquitin-protein ligase. Plays an essential role in autophagy activation during viral infection. Mechanistically, activates TANK-binding kinase 1/TBK1 by facilitating its dimerization and ability to phosphorylate the selective autophagy receptor SQSTM1. In order to achieve this function, TRIM23 mediates 'Lys-27'-linked auto-ubiquitination of its ADP-ribosylation factor (A…	E3 ubiquitin-protein ligase TRIM23 OS=Mus musculus OX=10090 GN=Trim23 PE=2 SV=1 - [TRI23_MOUSE]	1.05	1	1	1	574	63.8902	6.45557	1.30091	1.14744	1.07392	1.17409	0.902254	0.845216	0.469319	0.73893	1.58891	0.045254
Q0VEE6	Zinc finger protein 800	Znf800	FUNCTION: May be involved in transcriptional regulation.	Zinc finger protein 800 OS=Mus musculus OX=10090 GN=Znf800 PE=1 SV=1 - [ZN800_MOUSE]	1.36	1	1	1	662	74.7666	9.42236	1.63533	1.27769	1.08784	1.33362	0.859675	0.899425	0.759234	0.839444	1.58869	0.0407411
P15702	Leukosialin	Spn	FUNCTION: Predominant cell surface sialoprotein of leukocytes which regulates multiple T-cell functions, including T-cell activation, proliferation, differentiation, trafficking and migration. Positively regulates T-cell trafficking to lymph-nodes via its association with ERM proteins (EZR, RDX and MSN) (PubMed:17638845, PubMed:21289089, PubMed:11728336). Negatively regulates Th2 cell differentia…	Leukosialin OS=Mus musculus OX=10090 GN=Spn PE=1 SV=1 - [LEUK_MOUSE]	6.84	2	2	3	395	40.0142	4.95752	1.54361	1.05916	1.37779	1.32685	0.924276	0.820765	0.773678	0.839573	1.58039	0.0307445
Q9CPR8	Non-structural maintenance of chromosomes element 3 homolog	Nsmce3	FUNCTION: Component of the SMC5-SMC6 complex, a complex involved in repair of DNA double-strand breaks by homologous recombination. The complex may promote sister chromatid homologous recombination by recruiting the SMC1-SMC3 cohesin complex to double-strand breaks. The complex is required for telomere maintenance via recombination in ALT (alternative lengthening of telomeres) cell lines and medi…	Non-structural maintenance of chromosomes element 3 homolog OS=Mus musculus OX=10090 GN=Nsmce3 PE=1 SV=1 - [NSE3_MOUSE]	2.51	1	1	2	279	31.4405	9.0708	1.41137	1.18012	1.18206	1.25785	0.961025	0.810131	0.617538	0.796232	1.57975	0.0212857
P01837	Immunoglobulin kappa constant	Igkc		Immunoglobulin kappa constant OS=Mus musculus OX=10090 GN=Igkc PE=1 SV=2 - [IGKC_MOUSE]	80.37	6	6	72	107	11.9267	5.89697	1.13593	1.62061	1.25255	1.33636	0.756333	0.979369	0.814812	0.850171	1.57187	0.038878
P08508	Low affinity immunoglobulin gamma Fc region receptor III	Fcgr3	FUNCTION: Receptor for the Fc region of complexed immunoglobulins gamma. Low affinity receptor which binds to IgG1, IgG2a and IgG2b (PubMed:17558411). Mediates neutrophil activation by IgG complexes redundantly with Fcgr4 (PubMed:18097064). {ECO:0000269|PubMed:17558411, ECO:0000269|PubMed:18097064}.	Low affinity immunoglobulin gamma Fc region receptor III OS=Mus musculus OX=10090 GN=Fcgr3 PE=1 SV=1 - [FCGR3_MOUSE]	15.71	1	5	11	261	30.0172	9.29053	1.31568	1.35956	1.2695	1.31491	0.896946	0.839011	0.781657	0.839205	1.56686	0.000353893
O35930	Platelet glycoprotein Ib alpha chain	Gp1ba	FUNCTION: GP-Ib, a surface membrane protein of platelets, participates in the formation of platelet plugs by binding to the A1 domain of vWF, which is already bound to the subendothelium. {ECO:0000250}.	Platelet glycoprotein Ib alpha chain OS=Mus musculus OX=10090 GN=Gp1ba PE=1 SV=2 - [GP1BA_MOUSE]	2.59	2	2	4	734	80.0055	5.87158	1.03668	1.50729	1.09564	1.2132	0.739518	0.842615	0.752758	0.778297	1.55879	0.0454589
P56565	Protein S100-A1	S100a1	FUNCTION: Probably acts as a Ca(2+) signal transducer. In response to an increase in intracellular Ca(2+) levels, binds calcium which triggers a conformational change. This conformational change allows interaction of S1001A with specific target proteins, such as TPR-containing proteins, and the modulation of their activity. {ECO:0000250|UniProtKB:P23297}.	Protein S100-A1 OS=Mus musculus OX=10090 GN=S100a1 PE=1 SV=2 - [S10A1_MOUSE]	21.28	2	2	6	94	10.4981	4.50049	0.99409	0.976843	1.30262	1.09119	0.735413	0.6611	0.70606	0.700858	1.55693	0.0224867
Q61214	Dual specificity tyrosine-phosphorylation-regulated kinase 1A	Dyrk1a	FUNCTION: Dual-specificity kinase which possesses both serine/threonine and tyrosine kinase activities. May play a role in a signaling pathway regulating nuclear functions of cell proliferation. Modulates alternative splicing by phosphorylating the splice factor SRSF6 (By similarity). Exhibits a substrate preference for proline at position P+1 and arginine at position P-3. Has pro-survival functi…	Dual specificity tyrosine-phosphorylation-regulated kinase 1A OS=Mus musculus OX=10090 GN=Dyrk1a PE=1 SV=1 - [DYR1A_MOUSE]	2.23	1	2	3	763	85.44	8.74854	1.29193	1.2195	1.26331	1.25825	0.935827	0.901865	0.587458	0.808383	1.5565	0.016328
P24472	Glutathione S-transferase A4	Gsta4	FUNCTION: Conjugation of reduced glutathione to a wide number of exogenous and endogenous hydrophobic electrophiles. {ECO:0000269|PubMed:10508391}.	Glutathione S-transferase A4 OS=Mus musculus OX=10090 GN=Gsta4 PE=1 SV=3 - [GSTA4_MOUSE]	22.97	5	8	16	222	25.5474	7.38623	1.21052	0.877212	1.02723	1.03832	0.780722	0.647421	0.576207	0.668117	1.5541	0.0310268
P97372	Proteasome activator complex subunit 2	Psme2	FUNCTION: Implicated in immunoproteasome assembly and required for efficient antigen processing. The PA28 activator complex enhances the generation of class I binding peptides by altering the cleavage pattern of the proteasome.	Proteasome activator complex subunit 2 OS=Mus musculus OX=10090 GN=Psme2 PE=1 SV=4 - [PSME2_MOUSE]	28.87	8	9	31	239	27.0401	5.75732	1.53713	1.13871	1.13206	1.2693	0.807847	0.917383	0.735206	0.820145	1.54765	0.035569
P08101	Low affinity immunoglobulin gamma Fc region receptor II	Fcgr2	FUNCTION: Receptor for the Fc region of complexed immunoglobulins gamma. Low affinity receptor. Involved in a variety of effector and regulatory functions such as phagocytosis of antigen-antibody complexes from the circulation and modulation of antibody production by B-cells. Isoform IIB1 and isoform IIB1' form caps but fail to mediate endocytosis or phagocytosis. Isoform IIB2 can mediate the end…	Low affinity immunoglobulin gamma Fc region receptor II OS=Mus musculus OX=10090 GN=Fcgr2 PE=1 SV=2 - [FCGR2_MOUSE]	14.85	2	5	11	330	36.6725	6.72705	1.42463	1.4192	1.14611	1.32998	0.86981	0.745524	0.970719	0.862018	1.54287	0.014223
P12388	Plasminogen activator inhibitor 2, macrophage	Serpinb2	FUNCTION: Inhibits urokinase-type plasminogen activator. The monocyte derived PAI-2 is distinct from the endothelial cell-derived PAI-1. Not required for normal murine development or survival.	Plasminogen activator inhibitor 2, macrophage OS=Mus musculus OX=10090 GN=Serpinb2 PE=1 SV=1 - [PAI2_MOUSE]	7.71	3	3	3	415	46.2622	5.13525	1.08205	1.34853	1.33073	1.25377	0.780022	0.965061	0.696948	0.81401	1.54024	0.0197704
P27931	Interleukin-1 receptor type 2	Il1r2	FUNCTION: Non-signaling receptor for IL1A, IL1B and IL1RN. Reduces IL1B activities. Serves as a decoy receptor by competetive binding to IL1B and preventing its binding to IL1R1. Also modulates cellular response through non-signaling association with IL1RAP after binding to IL1B. IL1R2 (membrane and secreted forms) preferentially binds IL1B and poorly IL1A and IL1RN. The secreted IL1R2 recruits s…	Interleukin-1 receptor type 2 OS=Mus musculus OX=10090 GN=Il1r2 PE=1 SV=1 - [IL1R2_MOUSE]	7.56	2	2	3	410	45.6163	7.88428	1.1836	1.36099	1.08508	1.20989	0.748017	0.82958	0.780057	0.785885	1.53952	0.0072852
P08553	Neurofilament medium polypeptide	Nefm	FUNCTION: Neurofilaments usually contain three intermediate filament proteins: NEFL, NEFM, and NEFH which are involved in the maintenance of neuronal caliber. May additionally cooperate with the neuronal intermediate filament proteins PRPH and INA to form neuronal filamentous networks (PubMed:22723690). {ECO:0000269|PubMed:22723690}.	Neurofilament medium polypeptide OS=Mus musculus OX=10090 GN=Nefm PE=1 SV=4 - [NFM_MOUSE]	8.73	6	8	22	848	95.8586	4.76709	1.16246	0.828111	1.04616	1.01225	0.798342	0.619661	0.556318	0.658107	1.53812	0.0438678
Q8BXL7	ADP-ribosylation factor-related protein 1	Arfrp1	FUNCTION: Trans-Golgi-associated GTPase that regulates protein sorting. Controls the targeting of ARL1 and its effector to the trans-Golgi. Required for the lipidation of chylomicrons in the intestine and required for VLDL lipidation in the liver. {ECO:0000269|PubMed:22505585, ECO:0000269|PubMed:23033902, ECO:0000269|PubMed:24186947}.	ADP-ribosylation factor-related protein 1 OS=Mus musculus OX=10090 GN=Arfrp1 PE=1 SV=2 - [ARFRP_MOUSE]	8.96	1	1	2	201	22.6444	6.55127	1.15127	1.52771	1.2616	1.31353	0.925058	0.800829	0.849435	0.858441	1.53013	0.01791
Q8CIG9	F-box/LRR-repeat protein 8	Fbxl8	FUNCTION: Substrate-recognition component of the SCF (SKP1-CUL1-F-box protein)-type E3 ubiquitin ligase complex. {ECO:0000250}.	F-box/LRR-repeat protein 8 OS=Mus musculus OX=10090 GN=Fbxl8 PE=1 SV=1 - [FBXL8_MOUSE]	3.21	1	1	1	374	41.1186	7.18115	1.11902	1.21588	1.46083	1.26524	1.01431	0.828009	0.651354	0.831224	1.52214	0.0410623
Q9Z2Z9	Glutamine--fructose-6-phosphate aminotransferase [isomerizing] 2	Gfpt2	FUNCTION: Controls the flux of glucose into the hexosamine pathway. Most likely involved in regulating the availability of precursors for N- and O-linked glycosylation of proteins.	Glutamine--fructose-6-phosphate aminotransferase [isomerizing] 2 OS=Mus musculus OX=10090 GN=Gfpt2 PE=1 SV=3 - [GFPT2_MOUSE]	18.77	8	12	15	682	76.9597	7.15186	1.32472	1.29739	1.21687	1.27966	0.816293	0.747157	0.958879	0.840777	1.522	0.00334418
Q9ERI2	Ras-related protein Rab-27A	Rab27a	FUNCTION: Small GTPase which cycles between active GTP-bound and inactive GDP-bound states. In its active state, binds to a variety of effector proteins to regulate homeostasis of late endocytic pathway, including endosomal positioning, maturation and secretion. Plays a role in cytotoxic granule exocytosis in lymphocytes. Required for both granule maturation and granule docking and priming at the…	Ras-related protein Rab-27A OS=Mus musculus OX=10090 GN=Rab27a PE=1 SV=1 - [RB27A_MOUSE]	14.48	3	3	3	221	25.0013	5.36377	1.40086	1.15858	1.06407	1.20784	0.89141	0.825802	0.677257	0.798156	1.51328	0.0259693
P62254	Ubiquitin-conjugating enzyme E2 G1	Ube2g1	FUNCTION: Accepts ubiquitin from the E1 complex and catalyzes its covalent attachment to other proteins. In vitro catalyzes 'Lys-48'-, as well as 'Lys-63'-linked polyubiquitination. May be involved in degradation of muscle-specific proteins. Mediates polyubiquitination of CYP3A4. {ECO:0000250|UniProtKB:P62253}.	Ubiquitin-conjugating enzyme E2 G1 OS=Mus musculus OX=10090 GN=Ube2g1 PE=1 SV=3 - [UB2G1_MOUSE]	20.59	3	3	3	170	19.4969	5.30029	1.36617	0.973959	1.25517	1.19843	0.903953	0.750583	0.72223	0.792255	1.51269	0.0350901
Q9CR59	Growth arrest and DNA damage-inducible proteins-interacting protein 1	Gadd45gip1	FUNCTION: Acts as a negative regulator of G1 to S cell cycle phase progression by inhibiting cyclin-dependent kinases. Inhibitory effects are additive with GADD45 proteins but occurs also in the absence of GADD45 proteins. Acts as a repressor of the orphan nuclear receptor NR4A1 by inhibiting AB domain-mediated transcriptional activity. May be involved in the hormone-mediated regulation of NR4A1 …	Growth arrest and DNA damage-inducible proteins-interacting protein 1 OS=Mus musculus OX=10090 GN=Gadd45gip1 PE=1 SV=1 - [G45IP_MOUSE]	6.76	2	2	2	222	25.8044	10.272	1.17172	1.09188	1.30196	1.18852	0.840159	0.7694	0.747813	0.785791	1.51252	0.00391556
A3KGF7	1-phosphatidylinositol 4,5-bisphosphate phosphodiesterase beta-2	Plcb2	FUNCTION: The production of the second messenger molecules diacylglycerol (DAG) and inositol 1,4,5-trisphosphate (IP3) is mediated by activated phosphatidylinositol-specific phospholipase C enzymes. This protein may be involved in the transduction of bitter taste stimuli (By similarity). {ECO:0000250}.	1-phosphatidylinositol 4,5-bisphosphate phosphodiesterase beta-2 OS=Mus musculus OX=10090 GN=Plcb2 PE=1 SV=1 - [PLCB2_MOUSE]	1.61	1	2	2	1181	134.461	6.01123	1.30942	1.21056	1.08029	1.20009	0.679607	0.930958	0.770692	0.793752	1.51192	0.0147976
Q9D1Q6	Endoplasmic reticulum resident protein 44	Erp44	FUNCTION: Mediates thiol-dependent retention in the early secretory pathway, forming mixed disulfides with substrate proteins through its conserved CRFS motif. Inhibits the calcium channel activity of ITPR1. May have a role in the control of oxidative protein folding in the endoplasmic reticulum. Required to retain ERO1A and ERO1B in the endoplasmic reticulum (By similarity). {ECO:0000250}.	Endoplasmic reticulum resident protein 44 OS=Mus musculus OX=10090 GN=Erp44 PE=1 SV=1 - [ERP44_MOUSE]	31.53	9	9	23	406	46.8233	5.2749	1.49725	1.03778	1.15827	1.2311	0.872765	0.782229	0.789672	0.814889	1.51076	0.0415217
O35904	Phosphatidylinositol 4,5-bisphosphate 3-kinase catalytic subunit delta isoform	Pik3cd	FUNCTION: Phosphoinositide-3-kinase (PI3K) that phosphorylates PtdIns(4,5)P2 (Phosphatidylinositol 4,5-bisphosphate) to generate phosphatidylinositol 3,4,5-trisphosphate (PIP3). PIP3 plays a key role by recruiting PH domain-containing proteins to the membrane, including AKT1 and PDPK1, activating signaling cascades involved in cell growth, survival, proliferation, motility and morphology. Mediate…	Phosphatidylinositol 4,5-bisphosphate 3-kinase catalytic subunit delta isoform OS=Mus musculus OX=10090 GN=Pik3cd PE=1 SV=2 - [PK3CD_MOUSE]	2.11	1	3	3	1043	119.635	7.34229	1.51227	1.13926	1.16712	1.27289	0.882974	0.823416	0.822184	0.842858	1.5102	0.0241097
Q9D735	Telomerase RNA component interacting RNase	Trir	FUNCTION: Exoribonuclease that is part of the telomerase RNA 3' end processing complex and which has the ability to all four unpaired RNA nucleotides from 5' end or 3' end with higher efficiency for purine bases (By similarity). {ECO:0000250|UniProtKB:Q9BQ61}.	Telomerase RNA component interacting RNase OS=Mus musculus OX=10090 GN=Trir PE=1 SV=1 - [TRIR_MOUSE]	19.08	4	4	6	173	18.3653	9.67139	1.52324	1.03476	1.24443	1.26748	0.828737	0.902124	0.789639	0.840167	1.5086	0.042331
Q9CZB6	Mediator of RNA polymerase II transcription subunit 7	Med7	FUNCTION: Component of the Mediator complex, a coactivator involved in the regulated transcription of nearly all RNA polymerase II-dependent genes. Mediator functions as a bridge to convey information from gene-specific regulatory proteins to the basal RNA polymerase II transcription machinery. Mediator is recruited to promoters by direct interactions with regulatory proteins and serves as a scaf…	Mediator of RNA polymerase II transcription subunit 7 OS=Mus musculus OX=10090 GN=Med7 PE=1 SV=2 - [MED7_MOUSE]	3	1	1	1	233	27.1877	5.65576	1.28321	1.15475	1.09014	1.17603	0.935205	0.797029	0.618285	0.783506	1.50099	0.0219835
P01636	Ig kappa chain V-V region MOPC 149			Ig kappa chain V-V region MOPC 149 OS=Mus musculus OX=10090 PE=1 SV=1 - [KV5A4_MOUSE]	21.3	2	2	7	108	12.0229	7.28369	1.26673	1.1062	1.06102	1.14465	0.666233	0.830309	0.796912	0.764485	1.49729	0.00896227
P10810	Monocyte differentiation antigen CD14	Cd14	FUNCTION: Coreceptor for bacterial lipopolysaccharide. In concert with LBP, binds to monomeric lipopolysaccharide and delivers it to the LY96/TLR4 complex, thereby mediating the innate immune response to bacterial lipopolysaccharide (LPS) (PubMed:16148141). Acts via MyD88, TIRAP and TRAF6, leading to NF-kappa-B activation, cytokine secretion and the inflammatory response (PubMed:8612135, PubMed:1…	Monocyte differentiation antigen CD14 OS=Mus musculus OX=10090 GN=Cd14 PE=1 SV=1 - [CD14_MOUSE]	21.04	6	6	7	366	39.1795	5.21143	1.20629	1.24076	1.19386	1.21364	0.851236	0.829079	0.752541	0.810952	1.49656	0.000259661
Q8K3V7	Major intrinsically disordered Notch2-binding receptor 1	Minar1	FUNCTION: Intrinsically disordered protein which may negatively regulate mTOR signaling pathway by stabilizing the mTOR complex component DEPTOR. Negatively regulates angiogenesis. Negatively regulates cell growth (By similarity). Negatively regulates neurite outgrowth in hippocampal neurons (By similarity). {ECO:0000250|UniProtKB:D3ZJ47, ECO:0000250|UniProtKB:Q9UPX6}.	Major intrinsically disordered Notch2-binding receptor 1 OS=Mus musculus OX=10090 GN=Minar1 PE=1 SV=1 - [MNAR1_MOUSE]	0.65	1	1	1	917	102.727	7.23975	1.09617	0.915752	0.802967	0.938295	0.726075	0.569485	0.59932	0.631627	1.48552	0.0351613
P06339	H-2 class I histocompatibility antigen, D-37 alpha chain	H2-T23	FUNCTION: Involved in the presentation of foreign antigens to the immune system.	H-2 class I histocompatibility antigen, D-37 alpha chain OS=Mus musculus OX=10090 GN=H2-T23 PE=1 SV=1 - [HA15_MOUSE]	10.08	2	4	11	357	40.8494	6.354	1.56072	1.09257	1.33376	1.32902	0.819312	0.87858	0.989405	0.895766	1.48366	0.0396535
Q05421	Cytochrome P450 2E1	Cyp2e1	FUNCTION: A cytochrome P450 monooxygenase involved in the metabolism of fatty acids. Mechanistically, uses molecular oxygen inserting one oxygen atom into a substrate, and reducing the second into a water molecule, with two electrons provided by NADPH via cytochrome P450 reductase (NADPH--hemoprotein reductase). Catalyzes the hydroxylation of carbon-hydrogen bonds. Hydroxylates fatty acids specif…	Cytochrome P450 2E1 OS=Mus musculus OX=10090 GN=Cyp2e1 PE=1 SV=1 - [CP2E1_MOUSE]	28.19	16	16	46	493	56.7686	8.39697	0.747885	0.928785	0.910996	0.862555	0.654509	0.670942	0.420677	0.582043	1.48195	0.0474899
P33267	Cytochrome P450 2F2	Cyp2f2	FUNCTION: Involved in the regio- and stereoselective transformation of naphthalene to trans-1R-hydroxy-2R-glutathionyl-1,2-dihydronaphthalene in the presence of glutathione and glutathione S-transferases. It specifically catalyzes the production of a very reactive and potentially toxic intermediate, the 2R,2S arene oxide, that is associated with necrosis of the unciliated bronchiolar epithelial c…	Cytochrome P450 2F2 OS=Mus musculus OX=10090 GN=Cyp2f2 PE=1 SV=1 - [CP2F2_MOUSE]	5.91	3	3	5	491	55.913	7.89893	1.11904	0.923808	0.960684	1.00118	0.648791	0.667044	0.711797	0.675877	1.4813	0.00658511
P52624	Uridine phosphorylase 1	Upp1	FUNCTION: Catalyzes the reversible phosphorylytic cleavage of uridine and deoxyuridine to uracil and ribose- or deoxyribose-1-phosphate (PubMed:7744869). The produced molecules are then utilized as carbon and energy sources or in the rescue of pyrimidine bases for nucleotide synthesis. {ECO:0000269|PubMed:7744869, ECO:0000305}.	Uridine phosphorylase 1 OS=Mus musculus OX=10090 GN=Upp1 PE=1 SV=2 - [UPP1_MOUSE]	4.5	2	2	2	311	34.0639	6.58057	1.54249	1.0997	1.13278	1.25833	0.883928	0.884165	0.782953	0.850349	1.47978	0.0494161
Q60695	Ral guanine nucleotide dissociation stimulator-like 1	Rgl1	FUNCTION: Probable guanine nucleotide exchange factor.	Ral guanine nucleotide dissociation stimulator-like 1 OS=Mus musculus OX=10090 GN=Rgl1 PE=1 SV=2 - [RGL1_MOUSE]	3.52	3	3	3	768	86.2692	6.0874	1.36632	1.16428	1.26503	1.26521	1.03118	0.7608	0.774395	0.855458	1.47898	0.0177991
Q8R0A0	General transcription factor IIF subunit 2	Gtf2f2	FUNCTION: TFIIF is a general transcription initiation factor that binds to RNA polymerase II and helps to recruit it to the initiation complex in collaboration with TFIIB. It promotes transcription elongation. This subunit shows ATP-dependent DNA-helicase activity (By similarity). {ECO:0000250}.	General transcription factor IIF subunit 2 OS=Mus musculus OX=10090 GN=Gtf2f2 PE=1 SV=1 - [T2FB_MOUSE]	16.47	5	5	5	249	28.3638	9.21729	1.43647	1.08089	1.18741	1.23492	0.833749	0.811617	0.873122	0.839496	1.47103	0.0208441
Q99N16	Cytochrome P450 4F3	Cyp4f3	FUNCTION: A cytochrome P450 monooxygenase involved in the metabolism of the proinflammatory lipid mediator leukotriene B4 (LTB4) (PubMed:16380383, PubMed:24632148). Hydroxylates at the omega-1 and omega-2 positions LTB4. This oxidation step leads to LTB4 inactivation, which is postulated to be a crucial part of the resolution of inflammation (PubMed:16380383, PubMed:24632148). Mechanistically, us…	Cytochrome P450 4F3 OS=Mus musculus OX=10090 GN=Cyp4f3 PE=1 SV=2 - [CP4F3_MOUSE]	1.53	1	1	1	524	59.8042	8.52881	1.25046	1.52465	1.16318	1.31276	0.860402	0.928098	0.890899	0.893133	1.46984	0.0192246
Q9D2V5	Protein AAR2 homolog	Aar2	FUNCTION: Component of the U5 snRNP complex that is required for spliceosome assembly and for pre-mRNA splicing. {ECO:0000250|UniProtKB:P32357}.	Protein AAR2 homolog OS=Mus musculus OX=10090 GN=Aar2 PE=1 SV=3 - [AAR2_MOUSE]	2.86	1	1	2	384	43.3799	5.47803	0.946677	1.21064	1.31657	1.15796	0.823421	0.887521	0.657605	0.789516	1.46667	0.0466943
O88379	Bromodomain adjacent to zinc finger domain protein 1A	Baz1a	FUNCTION: Component of the ACF complex, an ATP-dependent chromatin remodeling complex, that regulates spacing of nucleosomes using ATP to generate evenly spaced nucleosomes along the chromatin. The ATPase activity of the complex is regulated by the length of flanking DNA. Also involved in facilitating the DNA replication process. BAZ1A is the accessory, non-catalytic subunit of the complex which …	Bromodomain adjacent to zinc finger domain protein 1A OS=Mus musculus OX=10090 GN=Baz1a PE=1 SV=3 - [BAZ1A_MOUSE]	0.64	1	1	1	1555	178.349	6.53662	1.30712	1.37412	1.17677	1.28601	1.01403	0.76264	0.855391	0.877352	1.46578	0.0119668
Q91YK2	Ribosomal RNA processing protein 1 homolog B	Rrp1b	FUNCTION: Positively regulates DNA damage-induced apoptosis by acting as a transcriptional coactivator of proapoptotic target genes of the transcriptional activator E2F1 (By similarity). Likely to play a role in ribosome biogenesis by targeting serine/threonine protein phosphatase PP1 to the nucleolus (By similarity). Involved in regulation of mRNA splicing (PubMed:23604122). Inhibits SIPA1 GTPas…	Ribosomal RNA processing protein 1 homolog B OS=Mus musculus OX=10090 GN=Rrp1b PE=1 SV=2 - [RRP1B_MOUSE]	1.52	1	1	2	724	80.5321	9.71533	1.31327	1.19978	1.14491	1.21932	0.82011	0.873721	0.805087	0.832973	1.46382	0.00198786
Q9Z0E6	Guanylate-binding protein 2	Gbp2	FUNCTION: Hydrolyzes GTP to GMP in 2 consecutive cleavage reactions, but the major reaction product is GDP (By similarity). Exhibits antiviral activity against influenza virus. Promotes oxidative killing and delivers antimicrobial peptides to autophagolysosomes, providing broad host protection against different pathogen classes (By similarity). {ECO:0000250|UniProtKB:P32455, ECO:0000250|UniProtKB…	Guanylate-binding protein 2 OS=Mus musculus OX=10090 GN=Gbp2 PE=1 SV=1 - [GBP2_MOUSE]	24.11	14	18	53	589	66.6972	5.70654	1.45852	1.04791	1.36389	1.29011	0.790853	0.939962	0.91562	0.882145	1.46247	0.0369298
Q8VI93	2'-5'-oligoadenylate synthase 3	Oas3	FUNCTION: Interferon-induced, dsRNA-activated antiviral enzyme which plays a critical role in cellular innate antiviral response. In addition, it may also play a role in other cellular processes such as apoptosis, cell growth, differentiation and gene regulation. Synthesizes preferentially dimers of 2'-5'-oligoadenylates (2-5A) from ATP which then bind to the inactive monomeric form of ribonuclea…	2'-5'-oligoadenylate synthase 3 OS=Mus musculus OX=10090 GN=Oas3 PE=1 SV=1 - [OAS3_MOUSE]	1.41	1	1	1	1138	126.253	8.71924	1.41962	1.07681	1.20945	1.23529	0.856459	0.861014	0.832227	0.8499	1.45346	0.0183597
Q8CD19	LanC-like protein 3	Lancl3		LanC-like protein 3 OS=Mus musculus OX=10090 GN=Lancl3 PE=2 SV=2 - [LANC3_MOUSE]	2.86	1	1	1	420	46.4445	7.04932	1.30928	1.22638	1.00845	1.18137	0.9606	0.779835	0.699125	0.813187	1.45276	0.0359039
Q8R2W9	Pantothenate kinase 3	Pank3	FUNCTION: Plays a role in the physiological regulation of coenzyme A (CoA) levels. {ECO:0000250|UniProtKB:Q9H999}.	Pantothenate kinase 3 OS=Mus musculus OX=10090 GN=Pank3 PE=1 SV=1 - [PANK3_MOUSE]	4.32	1	2	2	370	41.0939	6.55127	1.08636	1.28213	1.1645	1.17766	0.897581	0.889498	0.645698	0.810926	1.45225	0.021674
Q6ZQA0	Neurobeachin-like protein 2	Nbeal2	FUNCTION: Probably involved in thrombopoiesis. Plays a role in the development or secretion of alpha-granules, that contain several growth factors important for platelet biogenesis (By similarity). {ECO:0000250}.	Neurobeachin-like protein 2 OS=Mus musculus OX=10090 GN=Nbeal2 PE=1 SV=2 - [NBEL2_MOUSE]	2.12	6	6	6	2742	301.734	6.44287	1.36288	1.17127	1.26871	1.26762	0.808618	0.921694	0.892409	0.87424	1.44997	0.00373399
Q704Y3	Transient receptor potential cation channel subfamily V member 1	Trpv1	FUNCTION: Ligand-activated non-selective calcium permeant cation channel involved in detection of noxious chemical and thermal stimuli (PubMed:15194687, PubMed:15489017). Seems to mediate proton influx and may be involved in intracellular acidosis in nociceptive neurons. Involved in mediation of inflammatory pain and hyperalgesia (PubMed:10764638). Sensitized by a phosphatidylinositol second mess…	Transient receptor potential cation channel subfamily V member 1 OS=Mus musculus OX=10090 GN=Trpv1 PE=1 SV=1 - [TRPV1_MOUSE]	2.03	1	1	1	839	94.9152	7.51807	1.3367	1.21463	1.1445	1.23194	0.913878	0.84095	0.795645	0.850158	1.44908	0.00440623
Q62148	Retinal dehydrogenase 2	Aldh1a2	FUNCTION: Converts retinaldehyde to retinoic acid (PubMed:8797830). Recognizes as substrates free retinal and cellular retinol-binding protein-bound retinal (By similarity). Lacks activity with benzaldehyde, acetaldehyde and octanal (PubMed:8797830). Displays complete lack of activity with citral (By similarity). {ECO:0000250|UniProtKB:Q63639, ECO:0000269|PubMed:8797830}.	Retinal dehydrogenase 2 OS=Mus musculus OX=10090 GN=Aldh1a2 PE=1 SV=2 - [AL1A2_MOUSE]	23.55	7	11	44	518	56.5898	5.74463	1.16583	1.48281	1.10343	1.25069	0.996525	0.804401	0.794832	0.865253	1.44547	0.0457373
O35074	Prostacyclin synthase	Ptgis	FUNCTION: Catalyzes the biosynthesis and metabolism of eicosanoids. Catalyzes the isomerization of prostaglandin H2 to prostacyclin (= prostaglandin I2), a potent mediator of vasodilation and inhibitor of platelet aggregation. Additionally, displays dehydratase activity, toward hydroperoxyeicosatetraenoates (HPETEs), especially toward (15S)-hydroperoxy-(5Z,8Z,11Z,13E)-eicosatetraenoate (15(S)-HPE…	Prostacyclin synthase OS=Mus musculus OX=10090 GN=Ptgis PE=1 SV=1 - [PTGIS_MOUSE]	21.96	9	9	18	501	57.0106	6.72705	1.21447	1.1383	1.15422	1.169	0.945951	0.812624	0.668279	0.808951	1.44508	0.0125101
Q7TSZ8	Nucleus accumbens-associated protein 1	Nacc1	FUNCTION: Functions as a transcriptional repressor. Seems to function as a transcriptional corepressor in neuronal cells through recruitment of HDAC3 and HDAC4. Contributes to tumor progression, and tumor cell proliferation and survival. This may be mediated at least in part through repressing transcriptional activity of GADD45GIP1. Required for recruiting the proteasome from the nucleus to the c…	Nucleus accumbens-associated protein 1 OS=Mus musculus OX=10090 GN=Nacc1 PE=1 SV=1 - [NACC1_MOUSE]	3.31	2	2	2	514	56.5005	5.73193	1.23856	0.991611	1.24286	1.15768	0.947171	0.825913	0.631407	0.801497	1.44439	0.0452638
Q6ZWQ7	Signal peptidase complex subunit 3	Spcs3	FUNCTION: Component of the microsomal signal peptidase complex which removes signal peptides and other N-terminal peptides from nascent proteins as they are translocated into the lumen of the endoplasmic reticulum. {ECO:0000250|UniProtKB:P61009}.	Signal peptidase complex subunit 3 OS=Mus musculus OX=10090 GN=Spcs3 PE=1 SV=1 - [SPCS3_MOUSE]	6.67	1	1	2	180	20.3005	8.6167	1.35644	1.08452	1.24698	1.22931	0.821942	0.937164	0.795466	0.851524	1.44366	0.0138131
Q99M15	Proline-serine-threonine phosphatase-interacting protein 2	Pstpip2	FUNCTION: Binds to F-actin. May be involved in regulation of the actin cytoskeleton.	Proline-serine-threonine phosphatase-interacting protein 2 OS=Mus musculus OX=10090 GN=Pstpip2 PE=1 SV=4 - [PPIP2_MOUSE]	1.8	1	1	2	334	38.9235	8.36768	1.33519	1.26732	1.20281	1.26844	0.904471	0.822235	0.90978	0.878829	1.44333	0.00121132
P36371	Antigen peptide transporter 2	Tap2	FUNCTION: Involved in the transport of antigens from the cytoplasm to the endoplasmic reticulum for association with MHC class I molecules. Also acts as a molecular scaffold for the final stage of MHC class I folding, namely the binding of peptide. Nascent MHC class I molecules associate with TAP via tapasin (By similarity). {ECO:0000250}.	Antigen peptide transporter 2 OS=Mus musculus OX=10090 GN=Tap2 PE=1 SV=1 - [TAP2_MOUSE]	19.94	12	12	25	702	77.3959	7.23975	1.47261	1.14342	1.13928	1.25177	0.863759	0.926041	0.814296	0.868032	1.44208	0.0289694
Q8K0T0	Reticulon-1	Rtn1	FUNCTION: May be involved in neuroendocrine secretion or in membrane trafficking in neuroendocrine cells. {ECO:0000250}.	Reticulon-1 OS=Mus musculus OX=10090 GN=Rtn1 PE=1 SV=1 - [RTN1_MOUSE]	5.64	3	5	14	780	83.5206	4.57666	1.19655	1.02749	1.26603	1.16335	0.807856	0.864289	0.752822	0.808322	1.43922	0.0103119
Q9EQU3	Toll-like receptor 9	Tlr9	FUNCTION: Key component of innate and adaptive immunity. TLRs (Toll-like receptors) control host immune response against pathogens through recognition of molecular patterns specific to microorganisms. TLR9 is a nucleotide-sensing TLR which is activated by unmethylated cytidine-phosphate-guanosine (CpG) dinucleotides. Acts via MYD88 and TRAF6, leading to NF-kappa-B activation, cytokine secretion a…	Toll-like receptor 9 OS=Mus musculus OX=10090 GN=Tlr9 PE=1 SV=3 - [TLR9_MOUSE]	2.13	2	2	2	1032	116.339	8.70459	1.42332	1.10316	1.16344	1.22997	0.957085	0.81119	0.797697	0.855324	1.43802	0.0276669
P97821	Dipeptidyl peptidase 1	Ctsc	FUNCTION: Thiol protease. Has dipeptidylpeptidase activity. Can act as both an exopeptidase and endopeptidase. Can degrade glucagon. Plays a role in the generation of cytotoxic lymphocyte effector function.	Dipeptidyl peptidase 1 OS=Mus musculus OX=10090 GN=Ctsc PE=1 SV=1 - [CATC_MOUSE]	10.39	4	4	11	462	52.3426	6.88818	1.27395	1.2163	1.11053	1.20026	0.837626	0.801983	0.867644	0.835751	1.43614	0.00209981
Q9D2R0	Acetoacetyl-CoA synthetase	Aacs	FUNCTION: Activates acetoacetate to acetoacetyl-CoA. May be involved in utilizing ketone body for the fatty acid-synthesis during adipose tissue development (By similarity). {ECO:0000250}.	Acetoacetyl-CoA synthetase OS=Mus musculus OX=10090 GN=Aacs PE=1 SV=1 - [AACS_MOUSE]	18.75	14	14	31	672	75.1521	6.7124	0.902014	0.987019	1.08607	0.991702	0.691502	0.811363	0.572946	0.691937	1.43323	0.0261413
Q99J87	Probable ATP-dependent RNA helicase DHX58	Dhx58	FUNCTION: Acts as a regulator of DDX58/RIG-I and IFIH1/MDA5 mediated antiviral signaling. Cannot initiate antiviral signaling as it lacks the CARD domain required for activating MAVS/IPS1-dependent signaling events. Can have both negative and positive regulatory functions related to DDX58/RIG-I and IFIH1/MDA5 signaling and this role in regulating signaling may be complex and could probably depend…	Probable ATP-dependent RNA helicase DHX58 OS=Mus musculus OX=10090 GN=Dhx58 PE=1 SV=2 - [DHX58_MOUSE]	8.85	5	7	10	678	76.6596	8.19189	1.43667	1.18662	1.15929	1.26086	0.917769	0.900983	0.8272	0.881984	1.42957	0.0149224
Q8K330	Protein phosphatase Slingshot homolog 3	Ssh3	FUNCTION: Protein phosphatase which may play a role in the regulation of actin filament dynamics. Can dephosphorylate and activate the actin binding/depolymerizing factor cofilin, which subsequently binds to actin filaments and stimulates their disassembly. {ECO:0000269|PubMed:14531860}.	Protein phosphatase Slingshot homolog 3 OS=Mus musculus OX=10090 GN=Ssh3 PE=1 SV=1 - [SSH3_MOUSE]	1.39	1	1	2	649	72.1825	5.56689	1.41154	1.12315	1.10059	1.21176	0.903154	0.914404	0.736936	0.851498	1.42309	0.0354414
P08074	Carbonyl reductase [NADPH] 2	Cbr2	FUNCTION: May function in the pulmonary metabolism of endogenous carbonyl compounds, such as aliphatic aldehydes and ketones derived from lipid peroxidation, 3-ketosteroids and fatty aldehydes, as well as in xenobiotic metabolism. {ECO:0000269|PubMed:7705352}.	Carbonyl reductase [NADPH] 2 OS=Mus musculus OX=10090 GN=Cbr2 PE=1 SV=1 - [CBR2_MOUSE]	49.59	10	11	59	244	25.9416	9.01221	1.11576	1.14941	1.21555	1.16024	0.888798	0.848065	0.710745	0.815869	1.42209	0.00494114
Q7JJ13	Bromodomain-containing protein 2	Brd2	FUNCTION: Binds hyperacetylated chromatin and plays a role in the regulation of transcription, probably by chromatin remodeling. Regulates transcription of the CCND1 gene. Plays a role in nucleosome assembly (By similarity). May play a role in spermatogenesis or folliculogenesis. {ECO:0000250, ECO:0000269|PubMed:9693039, ECO:0000269|PubMed:9811568}.	Bromodomain-containing protein 2 OS=Mus musculus OX=10090 GN=Brd2 PE=1 SV=1 - [BRD2_MOUSE]	2.01	1	2	2	798	88.0124	9.12939	1.41152	1.23025	1.05112	1.23096	0.889958	0.931393	0.777806	0.866385	1.4208	0.0327023
A2A559	Post-GPI attachment to proteins factor 3	Pgap3	FUNCTION: Involved in the lipid remodeling steps of GPI-anchor maturation. Lipid remodeling steps consist in the generation of 2 saturated fatty chains at the sn-2 position of GPI-anchors proteins. Required for phospholipase A2 activity that removes an acyl-chain at the sn-2 position of GPI-anchors during the remodeling of GPI (By similarity). {ECO:0000250}.	Post-GPI attachment to proteins factor 3 OS=Mus musculus OX=10090 GN=Pgap3 PE=2 SV=1 - [PGAP3_MOUSE]	2.19	1	1	1	320	36.5035	7.94287	1.18336	1.10633	1.44191	1.24387	1.01472	0.807251	0.804786	0.875584	1.42061	0.0402149
Q8BGA5	KRR1 small subunit processome component homolog	Krr1	FUNCTION: Required for 40S ribosome biogenesis. Involved in nucleolar processing of pre-18S ribosomal RNA and ribosome assembly (By similarity). {ECO:0000250}.	KRR1 small subunit processome component homolog OS=Mus musculus OX=10090 GN=Krr1 PE=2 SV=1 - [KRR1_MOUSE]	5.79	3	3	3	380	43.5106	9.78857	1.32578	1.01161	1.26284	1.20008	0.846517	0.882546	0.807738	0.845601	1.4192	0.0226886
Q920B0	FERM domain-containing protein 4B	Frmd4b	FUNCTION: Member of GRP1 signaling complexes that are acutely recruited to plasma membrane ruffles in response to insulin receptor signaling. May function as a scaffolding protein that regulates epithelial cell polarity by connecting ARF6 activation with the PAR3 complex (PubMed:20080746). Plays a redundant role with FRMD4A in epithelial polarization (PubMed:20080746). {ECO:0000269|PubMed:2008074…	FERM domain-containing protein 4B OS=Mus musculus OX=10090 GN=Frmd4b PE=1 SV=2 - [FRM4B_MOUSE]	0.68	1	1	1	1035	117.934	8.60205	1.24472	1.15577	1.2093	1.20327	0.859	0.947431	0.742556	0.849662	1.41617	0.00545587
P51675	C-C chemokine receptor type 1	Ccr1	FUNCTION: Receptor for a C-C type chemokine. Binds to MIP-1-alpha, RANTES, and less efficiently, to MIP-1-beta or MCP-1 and subsequently transduces a signal by increasing the intracellular calcium ions level. Responsible for affecting stem cell proliferation.	C-C chemokine receptor type 1 OS=Mus musculus OX=10090 GN=Ccr1 PE=2 SV=2 - [CCR1_MOUSE]	2.25	1	1	1	355	40.8678	8.76318	1.23674	1.34421	0.974989	1.18531	0.787352	0.884236	0.846942	0.83951	1.41191	0.0378647
P01844	Ig lambda-2 chain C region	Iglc2		Ig lambda-2 chain C region OS=Mus musculus OX=10090 GN=Iglc2 PE=1 SV=1 - [LAC2_MOUSE]	59.62	5	5	12	104	11.2475	6.26514	1.02252	1.31099	1.34568	1.2264	0.845187	0.856689	0.9052	0.869025	1.41123	0.0264359
P97492	Regulator of G-protein signaling 14	Rgs14	FUNCTION: Regulates G protein-coupled receptor signaling cascades. Inhibits signal transduction by increasing the GTPase activity of G protein alpha subunits, thereby driving them into their inactive GDP-bound form. Besides, modulates signal transduction via G protein alpha subunits by functioning as a GDP-dissociation inhibitor (GDI). Has GDI activity on G(i) alpha subunits GNAI1 and GNAI3, but …	Regulator of G-protein signaling 14 OS=Mus musculus OX=10090 GN=Rgs14 PE=1 SV=2 - [RGS14_MOUSE]	3.11	2	2	3	547	59.8097	7.43018	1.3921	1.30497	1.2965	1.33119	0.955682	0.883687	1.00614	0.948503	1.40346	0.00122409
Q9Z211	Peroxisomal membrane protein 11A	Pex11a	FUNCTION: May be involved in peroxisomal proliferation and may regulate peroxisomes division. May mediate binding of coatomer proteins to the peroxisomal membrane (By similarity). Promotes membrane protrusion and elongation on the peroxisomal surface. {ECO:0000250|UniProtKB:O70597, ECO:0000250|UniProtKB:O75192, ECO:0000269|PubMed:12417726}.	Peroxisomal membrane protein 11A OS=Mus musculus OX=10090 GN=Pex11a PE=1 SV=1 - [PX11A_MOUSE]	4.07	1	1	1	246	28.1352	9.83252	0.943714	1.13243	0.983391	1.01985	0.810683	0.763011	0.60912	0.727605	1.40165	0.025051
Q5SQX6	Cytoplasmic FMR1-interacting protein 2	Cyfip2	FUNCTION: Part of the WAVE1 complex that regulates actin filament reorganization via its interaction with the Arp2/3 complex (By similarity). Involved in T-cell adhesion and p53-dependent induction of apoptosis (By similarity). Does not bind RNA. As component of the WAVE1 complex, required for BDNF-NTRK2 endocytic trafficking and signaling from early endosomes (PubMed:27605705). {ECO:0000250|UniP…	Cytoplasmic FMR1-interacting protein 2 OS=Mus musculus OX=10090 GN=Cyfip2 PE=1 SV=2 - [CYFP2_MOUSE]	12.53	4	18	34	1253	145.565	7.04932	1.26748	1.18198	1.15161	1.20036	1.0108	0.870129	0.69082	0.857251	1.40024	0.0255851
Q80VQ1	Leucine-rich repeat-containing protein 1	Lrrc1		Leucine-rich repeat-containing protein 1 OS=Mus musculus OX=10090 GN=Lrrc1 PE=1 SV=2 - [LRRC1_MOUSE]	7.63	3	3	4	524	59.3749	5.16064	1.2264	1.02395	1.20028	1.15021	0.914089	0.839871	0.711029	0.821663	1.39986	0.0194627
P06795	ATP-dependent translocase ABCB1	Abcb1b	FUNCTION: Translocates drugs and phospholipids across the membrane. Catalyzes the flop of phospholipids from the cytoplasmic to the exoplasmic leaflet of the apical membrane. Participates mainly to the flop of phosphatidylcholine, phosphatidylethanolamine, beta-D-glucosylceramides and sphingomyelins. Energy-dependent efflux pump responsible for decreased drug accumulation in multidrug-resistant c…	ATP-dependent translocase ABCB1 OS=Mus musculus OX=10090 GN=Abcb1b PE=1 SV=1 - [MDR1B_MOUSE]	9.17	3	12	21	1276	140.905	8.33838	1.2032	1.1637	1.30475	1.22389	0.848228	0.910682	0.87019	0.876366	1.39655	0.0016206
Q3TKY6	Spliceosome-associated protein CWC27 homolog	Cwc27	FUNCTION: As part of the spliceosome, plays a role in pre-mRNA splicing. Probable inactive PPIase with no peptidyl-prolyl cis-trans isomerase activity. {ECO:0000250|UniProtKB:Q6UX04}.	Spliceosome-associated protein CWC27 homolog OS=Mus musculus OX=10090 GN=Cwc27 PE=1 SV=1 - [CWC27_MOUSE]	5.33	2	2	2	469	53.5099	5.52881	1.37384	1.04328	1.32775	1.24829	0.990181	0.830588	0.86093	0.8939	1.39645	0.0362596
Q9JLJ0	Lipopolysaccharide-induced tumor necrosis factor-alpha factor homolog	Litaf	FUNCTION: Plays a role in endosomal protein trafficking and in targeting proteins for lysosomal degradation. Plays a role in targeting endocytosed EGFR and ERGG3 for lysosomal degradation, and thereby helps downregulate downstream signaling cascades (PubMed:23166352). Helps recruit the ESCRT complex components TSG101, HGS and STAM to cytoplasmic membranes. Probably plays a role in regulating prot…	Lipopolysaccharide-induced tumor necrosis factor-alpha factor homolog OS=Mus musculus OX=10090 GN=Litaf PE=1 SV=1 - [LITAF_MOUSE]	4.35	1	1	2	161	16.9341	5.88428	1.07409	1.18701	1.24083	1.16731	0.843497	0.935144	0.731917	0.836853	1.39488	0.0125026
P24063	Integrin alpha-L	Itgal	FUNCTION: Integrin ITGAL/ITGB2 is a receptor for ICAM1, ICAM2, ICAM3 and ICAM4 (PubMed:2051027). Integrin ITGAL/ITGB2 is a receptor for F11R (By similarity). Integrin ITGAL/ITGB2 is a receptor for the secreted form of ubiquitin-like protein ISG15; the interaction is mediated by ITGAL (PubMed:29100055). Involved in a variety of immune phenomena including leukocyte-endothelial cell interaction, cyt…	Integrin alpha-L OS=Mus musculus OX=10090 GN=Itgal PE=1 SV=2 - [ITAL_MOUSE]	5.5	5	5	6	1163	128.247	6.11279	1.24179	1.07665	1.17534	1.1646	0.889725	0.871044	0.746027	0.835599	1.39373	0.00751089
Q3SXB8	Collectin-11	Colec11	FUNCTION: Lectin that plays a role in innate immunity, apoptosis and embryogenesis. Calcium-dependent lectin that binds self and non-self glycoproteins presenting high mannose oligosaccharides with at least one terminal alpha-1,2-linked mannose epitope. Primarily recognizes the terminal disaccharide of the glycan. Also recognizes a subset of fucosylated glycans and lipopolysaccharides. Plays a ro…	Collectin-11 OS=Mus musculus OX=10090 GN=Colec11 PE=2 SV=2 - [COL11_MOUSE]	2.94	1	1	1	272	28.9701	5.12256	1.16211	1.15745	1.40577	1.24178	1.03846	0.898909	0.738353	0.891907	1.39227	0.0427439
Q3UR97	Sorting nexin-21	Snx21	FUNCTION: Binds to membranes enriched in phosphatidylinositol 3-phosphate (PtdIns(P3)) and phosphatidylinositol 4,5-bisphosphate (PubMed:25882846). May be involved in several stages of intracellular trafficking. {ECO:0000269|PubMed:25882846, ECO:0000305}.	Sorting nexin-21 OS=Mus musculus OX=10090 GN=Snx21 PE=1 SV=1 - [SNX21_MOUSE]	4.13	2	2	2	363	40.2835	5.36377	1.12314	1.1202	1.18233	1.14189	0.954016	0.895299	0.613767	0.821027	1.39081	0.0399257
Q9DB50	AP-1 complex subunit sigma-2	Ap1s2	FUNCTION: Subunit of clathrin-associated adaptor protein complex 1 that plays a role in protein sorting in the late-Golgi/trans-Golgi network (TGN) and/or endosomes. The AP complexes mediate both the recruitment of clathrin to membranes and the recognition of sorting signals within the cytosolic tails of transmembrane cargo molecules (By similarity). {ECO:0000250}.	AP-1 complex subunit sigma-2 OS=Mus musculus OX=10090 GN=Ap1s2 PE=1 SV=1 - [AP1S2_MOUSE]	5.63	1	1	2	160	18.9169	5.47803	1.29303	1.31147	1.2234	1.27597	0.981584	0.800336	0.977647	0.919856	1.38714	0.0055582
O09053	Werner syndrome ATP-dependent helicase homolog	Wrn	FUNCTION: Multifunctional enzyme that has both magnesium and ATP-dependent DNA-helicase activity and 3'->5' exonuclease activity towards double-stranded DNA with a 5'-overhang. Has no nuclease activity towards single-stranded DNA or blunt-ended double-stranded DNA. Binds preferentially to DNA substrates containing alternate secondary structures, such as replication forks and Holliday junctions. M…	Werner syndrome ATP-dependent helicase homolog OS=Mus musculus OX=10090 GN=Wrn PE=1 SV=3 - [WRN_MOUSE]	1.21	1	1	1	1401	157.104	6.45557	0.97453	1.3754	1.18545	1.17846	0.824558	0.864944	0.860658	0.850053	1.38634	0.0478559
Q810Q5	Normal mucosa of esophagus-specific gene 1 protein	Nmes1		Normal mucosa of esophagus-specific gene 1 protein OS=Mus musculus OX=10090 GN=Nmes1 PE=1 SV=1 - [NMES1_MOUSE]	8.43	1	1	2	83	9.57821	9.89111	1.271	1.00293	1.15934	1.14442	0.733881	0.956073	0.788135	0.82603	1.38545	0.036058
Q9D787	RING-type E3 ubiquitin-protein ligase PPIL2	Ppil2	FUNCTION: Has a ubiquitin-protein ligase activity acting as an E3 ubiquitin protein ligase or as an ubiquitin-ubiquitin ligase promoting elongation of ubiquitin chains on substrates. By mediating 'Lys-48'-linked polyubiquitination of proteins could target them for proteasomal degradation. May also function as a chaperone, playing a role in transport to the cell membrane of BSG/Basigin for instanc…	RING-type E3 ubiquitin-protein ligase PPIL2 OS=Mus musculus OX=10090 GN=Ppil2 PE=1 SV=2 - [PPIL2_MOUSE]	1.54	1	1	1	521	59.0276	8.38232	1.18042	1.01261	1.31305	1.1687	0.870499	0.928753	0.733226	0.844159	1.38445	0.0360017
Q9CZ69	CKLF-like MARVEL transmembrane domain-containing protein 6	Cmtm6	FUNCTION: Master regulator of recycling and plasma membrane expression of PD-L1/CD274, an immune inhibitory ligand critical for immune tolerance to self and antitumor immunity. Associates with both constitutive and IFNG-induced PD-L1/CD274 at recycling endosomes, where it protects PD-L1/CD274 from being targeted for lysosomal degradation, likely by preventing its ubiquitination. May stabilize PD-…	CKLF-like MARVEL transmembrane domain-containing protein 6 OS=Mus musculus OX=10090 GN=Cmtm6 PE=1 SV=1 - [CKLF6_MOUSE]	9.29	2	2	4	183	19.8113	6.29053	1.08415	1.20592	1.30327	1.19778	0.850781	0.91068	0.834315	0.865259	1.3843	0.00789316
Q91W90	Thioredoxin domain-containing protein 5	Txndc5	FUNCTION: Possesses thioredoxin activity. Has been shown to reduce insulin disulfide bonds. Also complements protein disulfide-isomerase deficiency in yeast. {ECO:0000269|PubMed:12930873, ECO:0000269|PubMed:14971039}.	Thioredoxin domain-containing protein 5 OS=Mus musculus OX=10090 GN=Txndc5 PE=1 SV=2 - [TXND5_MOUSE]	41.73	11	12	26	417	46.3859	5.78271	1.30541	1.21991	1.22044	1.24859	0.940965	0.875971	0.894603	0.903847	1.38141	0.00055501
O88712	C-terminal-binding protein 1	Ctbp1	FUNCTION: Corepressor targeting diverse transcription regulators such as GLIS2 or BCL6. Has dehydrogenase activity. Involved in controlling the equilibrium between tubular and stacked structures in the Golgi complex. Functions in brown adipose tissue (BAT) differentiation. {ECO:0000269|PubMed:10369679, ECO:0000269|PubMed:10567582, ECO:0000269|PubMed:16326862, ECO:0000269|PubMed:18483224, ECO:0000…	C-terminal-binding protein 1 OS=Mus musculus OX=10090 GN=Ctbp1 PE=1 SV=2 - [CTBP1_MOUSE]	14.06	2	6	13	441	47.7145	6.771	1.14903	1.08176	1.0998	1.1102	0.901596	0.855741	0.653971	0.803769	1.38124	0.0176161
Q9R1Q6	Transmembrane protein 176B	Tmem176b	FUNCTION: May play a role in the process of maturation of dendritic cells (By similarity). Required for the development of cerebellar granule cells. {ECO:0000250, ECO:0000269|PubMed:16814752}.	Transmembrane protein 176B OS=Mus musculus OX=10090 GN=Tmem176b PE=1 SV=1 - [T176B_MOUSE]	3.04	1	1	1	263	28.3486	7.84033	1.23379	1.35389	1.14197	1.24322	0.943346	0.874981	0.882947	0.900425	1.3807	0.00621119
P45700	Mannosyl-oligosaccharide 1,2-alpha-mannosidase IA	Man1a1	FUNCTION: Involved in the maturation of Asn-linked oligosaccharides. Progressively trim alpha-1,2-linked mannose residues from Man(9)GlcNAc(2) to produce Man(5)GlcNAc(2).	Mannosyl-oligosaccharide 1,2-alpha-mannosidase IA OS=Mus musculus OX=10090 GN=Man1a1 PE=1 SV=1 - [MA1A1_MOUSE]	6.11	4	5	9	655	73.2296	6.81494	1.31537	1.02132	0.994832	1.11051	0.809296	0.86592	0.740083	0.8051	1.37934	0.0486793
Q91WM2	Haloacid dehalogenase-like hydrolase domain-containing 5	Hdhd5		Haloacid dehalogenase-like hydrolase domain-containing 5 OS=Mus musculus OX=10090 GN=Hdhd5 PE=1 SV=1 - [HDHD5_MOUSE]	5.01	2	2	2	419	46.2769	7.88428	1.07422	0.994379	1.31319	1.12726	0.814077	0.829924	0.809653	0.817885	1.37827	0.0321725
P06802	Ectonucleotide pyrophosphatase/phosphodiesterase family member 1	Enpp1	FUNCTION: Nucleotide pyrophosphatase that generates diphosphate (PPi) and functions in bone mineralization and soft tissue calcification by regulating pyrophosphate levels (PubMed:9662402, PubMed:10352096, PubMed:11004006, PubMed:12082181, PubMed:22510396, PubMed:25260930). PPi inhibits bone mineralization and soft tissue calcification by binding to nascent hydroxyapatite crystals, thereby preven…	Ectonucleotide pyrophosphatase/phosphodiesterase family member 1 OS=Mus musculus OX=10090 GN=Enpp1 PE=1 SV=4 - [ENPP1_MOUSE]	0.88	1	1	2	906	103.109	6.59521	1.21861	1.1826	1.23005	1.21042	1.00217	0.780512	0.856268	0.87965	1.37603	0.00766975
P14234	Tyrosine-protein kinase Fgr	Fgr	FUNCTION: Non-receptor tyrosine-protein kinase that transmits signals from cell surface receptors devoid of kinase activity and contributes to the regulation of immune responses, including neutrophil, monocyte, macrophage and mast cell functions, cytoskeleton remodeling in response to extracellular stimuli, phagocytosis, cell adhesion and migration. Promotes mast cell degranulation, release of in…	Tyrosine-protein kinase Fgr OS=Mus musculus OX=10090 GN=Fgr PE=1 SV=2 - [FGR_MOUSE]	6.19	2	3	18	517	58.829	5.37646	1.25961	1.02668	1.39495	1.22708	0.877859	0.848416	0.952367	0.892881	1.3743	0.0404816
Q6PHZ5	Putative RNA-binding protein 15B	Rbm15b	FUNCTION: RNA-binding protein that acts as a key regulator of N6-methyladenosine (m6A) methylation of RNAs, thereby regulating different processes, such as alternative splicing of mRNAs and X chromosome inactivation mediated by Xist RNA. Associated component of the WMM complex, a complex that mediates N6-methyladenosine (m6A) methylation of RNAs, a modification that plays a role in the efficiency…	Putative RNA-binding protein 15B OS=Mus musculus OX=10090 GN=Rbm15b PE=1 SV=2 - [RB15B_MOUSE]	1.58	1	1	1	887	97.0176	9.90576	1.16589	1.10528	1.12788	1.13302	0.961012	0.899882	0.614266	0.825053	1.37326	0.0467141
Q8C267	Histone-lysine N-methyltransferase SETDB2	Setdb2	FUNCTION: Histone methyltransferase involved in left-right axis specification in early development and mitosis. Specifically trimethylates 'Lys-9' of histone H3 (H3K9me3). H3K9me3 is a specific tag for epigenetic transcriptional repression that recruits HP1 (CBX1, CBX3 and/or CBX5) proteins to methylated histones. Contributes to H3K9me3 in both the interspersed repetitive elements and centromere-…	Histone-lysine N-methyltransferase SETDB2 OS=Mus musculus OX=10090 GN=Setdb2 PE=2 SV=2 - [SETB2_MOUSE]	1.82	1	1	1	713	80.5846	8.01611	1.26674	1.22727	1.27495	1.25632	0.879122	0.825741	1.03984	0.9149	1.37318	0.00663914
P17433	Transcription factor PU.1	Spi1	FUNCTION: Binds to the PU-box, a purine-rich DNA sequence (5'-GAGGAA-3') that can act as a lymphoid-specific enhancer. This protein is a transcriptional activator that may be specifically involved in the differentiation or activation of macrophages or B-cells. Also binds RNA and may modulate pre-mRNA splicing. {ECO:0000269|PubMed:8626664}.	Transcription factor PU.1 OS=Mus musculus OX=10090 GN=Spi1 PE=1 SV=2 - [SPI1_MOUSE]	2.94	1	1	1	272	31.3293	6.84424	1.49241	1.3929	1.09416	1.32649	1.00142	0.97024	0.926741	0.966134	1.37299	0.0414205
Q8R3G1	Nuclear inhibitor of protein phosphatase 1	Ppp1r8	FUNCTION: Inhibitor subunit of the major nuclear protein phosphatase-1 (PP-1). It has RNA-binding activity but does not cleave RNA and may target PP-1 to RNA-associated substrates. May also be involved in pre-mRNA splicing. Binds DNA and might act as a transcriptional repressor. Essential for cell proliferation and early embryonic development. {ECO:0000269|PubMed:15199142, ECO:0000269|PubMed:1550…	Nuclear inhibitor of protein phosphatase 1 OS=Mus musculus OX=10090 GN=Ppp1r8 PE=1 SV=1 - [PP1R8_MOUSE]	9.12	2	2	3	351	38.5039	7.37158	1.184	1.16739	1.0603	1.13723	0.958346	0.872858	0.653741	0.828315	1.37294	0.0351294
P61294	Ras-related protein Rab-6B	Rab6b	FUNCTION: Seems to have a role in retrograde membrane traffic at the level of the Golgi complex. May function in retrograde transport in neuronal cells (By similarity). {ECO:0000250}.	Ras-related protein Rab-6B OS=Mus musculus OX=10090 GN=Rab6b PE=1 SV=1 - [RAB6B_MOUSE]	24.04	1	5	25	208	23.4469	5.52881	1.22331	1.23839	1.23006	1.23059	0.819757	0.795279	1.07605	0.897029	1.37185	0.0206445
Q9CYX7	RRP15-like protein	Rrp15		RRP15-like protein OS=Mus musculus OX=10090 GN=Rrp15 PE=1 SV=2 - [RRP15_MOUSE]	7.47	3	3	3	281	31.0387	8.76318	1.31492	1.02687	1.20208	1.18129	0.843252	0.910802	0.833576	0.862543	1.36954	0.0217097
P21958	Antigen peptide transporter 1	Tap1	FUNCTION: Involved in the transport of antigens from the cytoplasm to the endoplasmic reticulum for association with MHC class I molecules. Also acts as a molecular scaffold for the final stage of MHC class I folding, namely the binding of peptide. Nascent MHC class I molecules associate with TAP via tapasin (By similarity). {ECO:0000250}.	Antigen peptide transporter 1 OS=Mus musculus OX=10090 GN=Tap1 PE=1 SV=3 - [TAP1_MOUSE]	20.86	14	14	36	724	78.814	8.79248	1.32992	1.19194	1.12352	1.21513	0.845209	0.924339	0.894689	0.888079	1.36826	0.00730293
P31750	RAC-alpha serine/threonine-protein kinase	Akt1	FUNCTION: AKT1 is one of 3 closely related serine/threonine-protein kinases (AKT1, AKT2 and AKT3) called the AKT kinase, and which regulate many processes including metabolism, proliferation, cell survival, growth and angiogenesis. This is mediated through serine and/or threonine phosphorylation of a range of downstream substrates. Over 100 substrate candidates have been reported so far, but for …	RAC-alpha serine/threonine-protein kinase OS=Mus musculus OX=10090 GN=Akt1 PE=1 SV=2 - [AKT1_MOUSE]	23.54	5	10	15	480	55.6718	5.89697	1.25914	1.13939	1.13016	1.17623	0.874965	0.883892	0.820103	0.859654	1.36826	0.00235139
Q9Z2F2	2'-5'-oligoadenylate synthase-like protein 2	Oasl2	FUNCTION: Interferon-induced, dsRNA-activated antiviral enzyme which plays a critical role in cellular innate antiviral response. Synthesizes oligomers of 2'-5'-oligoadenylates (2-5A) from ATP which then bind to the inactive monomeric form of ribonuclease L (RNase L) leading to its dimerization and subsequent activation. Activation of RNase L leads to degradation of cellular as well as viral RNA,…	2'-5'-oligoadenylate synthase-like protein 2 OS=Mus musculus OX=10090 GN=Oasl2 PE=1 SV=2 - [OASL2_MOUSE]	1.97	1	1	1	508	58.7303	6.40479	1.24857	1.03613	1.23005	1.17158	0.788517	0.807546	0.977607	0.85789	1.36566	0.0258618
Q99J62	Replication factor C subunit 4	Rfc4	FUNCTION: The elongation of primed DNA templates by DNA polymerase delta and epsilon requires the action of the accessory proteins proliferating cell nuclear antigen (PCNA) and activator 1. This subunit may be involved in the elongation of the multiprimed DNA template (By similarity). {ECO:0000250}.	Replication factor C subunit 4 OS=Mus musculus OX=10090 GN=Rfc4 PE=1 SV=1 - [RFC4_MOUSE]	11.81	3	3	5	364	39.8418	6.69775	1.32323	1.11145	1.1412	1.19196	0.950792	0.8905	0.783314	0.874869	1.36244	0.018289
P01634	Ig kappa chain V-V region MOPC 21			Ig kappa chain V-V region MOPC 21 OS=Mus musculus OX=10090 PE=1 SV=1 - [KV5A2_MOUSE]	6.62	1	1	1	136	14.8922	6.75635	1.26539	1.10499	1.33475	1.23504	0.925227	0.919505	0.885216	0.909983	1.35721	0.00931601
Q60610	Rho guanine nucleotide exchange factor TIAM1	Tiam1	FUNCTION: Modulates the activity of RHO-like proteins and connects extracellular signals to cytoskeletal activities. Acts as a GDP-dissociation stimulator protein that stimulates the GDP-GTP exchange activity of RHO-like GTPases and activates them. Activates RAC1, CDC42, and to a lesser extent RHOA. Required for normal cell adhesion and cell migration (By similarity). Affects invasiveness of T-ly…	Rho guanine nucleotide exchange factor TIAM1 OS=Mus musculus OX=10090 GN=Tiam1 PE=1 SV=1 - [TIAM1_MOUSE]	0.44	1	1	1	1591	177.423	6.66846	1.08532	1.05443	1.37674	1.17216	0.873015	0.854942	0.865609	0.864522	1.35585	0.0402455
P97313	DNA-dependent protein kinase catalytic subunit	Prkdc	FUNCTION: Serine/threonine-protein kinase that acts as a molecular sensor for DNA damage (By similarity). Involved in DNA non-homologous end joining (NHEJ) required for double-strand break (DSB) repair and V(D)J recombination (By similarity). Must be bound to DNA to express its catalytic properties (By similarity). Promotes processing of hairpin DNA structures in V(D)J recombination by activation…	DNA-dependent protein kinase catalytic subunit OS=Mus musculus OX=10090 GN=Prkdc PE=1 SV=3 - [PRKDC_MOUSE]	0.19	1	1	1	4128	471.168	7.12256	1.30635	1.14421	1.06499	1.17185	0.985635	0.873969	0.733991	0.864532	1.35548	0.039103
Q9JKY0	CCR4-NOT transcription complex subunit 9	Cnot9	FUNCTION: Component of the CCR4-NOT complex which is one of the major cellular mRNA deadenylases and is linked to various cellular processes including bulk mRNA degradation, miRNA-mediated repression, translational repression during translational initiation and general transcription regulation. Additional complex functions may be a consequence of its influence on mRNA expression. Involved in down…	CCR4-NOT transcription complex subunit 9 OS=Mus musculus OX=10090 GN=Cnot9 PE=1 SV=1 - [CNOT9_MOUSE]	11.71	3	3	5	299	33.5799	8.03076	1.25575	1.29821	1.00117	1.18504	0.885361	0.922454	0.816374	0.87473	1.35475	0.0337809
Q8BX17	Gem-associated protein 5	Gemin5	FUNCTION: Required for the assembly of the SMN complex that plays a catalyst role in the assembly of small nuclear ribonucleoproteins (snRNPs), the building blocks of the spliceosome. Thereby, plays an important role in the splicing of cellular pre-mRNAs. Most spliceosomal snRNPs contain a common set of Sm proteins SNRPB, SNRPD1, SNRPD2, SNRPD3, SNRPE, SNRPF and SNRPG that assemble in a heptameri…	Gem-associated protein 5 OS=Mus musculus OX=10090 GN=Gemin5 PE=1 SV=2 - [GEMI5_MOUSE]	2.73	3	3	3	1502	166.487	6.7124	1.17767	1.3586	1.3175	1.28459	1.06137	0.909624	0.875866	0.948954	1.35369	0.0132176
Q5SS80	Dehydrogenase/reductase SDR family member 13	Dhrs13	FUNCTION: Putative oxidoreductase. {ECO:0000305}.	Dehydrogenase/reductase SDR family member 13 OS=Mus musculus OX=10090 GN=Dhrs13 PE=1 SV=1 - [DHR13_MOUSE]	3.46	1	1	1	376	40.7191	7.92822	1.12459	1.20981	1.14598	1.16013	0.889635	0.845221	0.843375	0.85941	1.34991	0.000537793
Q8BMI0	F-box only protein 38	Fbxo38	FUNCTION: Substrate recognition component of a SCF (SKP1-CUL1-F-box protein) E3 ubiquitin-protein ligase complex which mediates the ubiquitination and subsequent proteasomal degradation of PDCD1/PD-1, thereby regulating T-cells-mediated immunity (PubMed:30487606). Required for anti-tumor activity of T-cells by promoting the degradation of PDCD1/PD-1; the PDCD1-mediated inhibitory pathway being ex…	F-box only protein 38 OS=Mus musculus OX=10090 GN=Fbxo38 PE=1 SV=1 - [FBX38_MOUSE]	0.67	1	1	1	1194	133.842	6.0874	1.23537	1.09352	1.17931	1.1694	1.00745	0.891736	0.702176	0.867122	1.3486	0.0368571
Q80T69	Lysine-specific demethylase 9	Rsbn1	FUNCTION: Histone demethylase that specifically demethylates dimethylated 'Lys-20' of histone H4 (H4K20me2), thereby modulating chromosome architecture. {ECO:0000269|PubMed:28867287}.	Lysine-specific demethylase 9 OS=Mus musculus OX=10090 GN=Rsbn1 PE=1 SV=3 - [RSBN1_MOUSE]	0.88	1	1	1	795	89.1951	8.646	1.30593	1.09712	1.18064	1.19456	0.834295	0.926624	0.898688	0.886536	1.34745	0.00981883
Q6BCL1	PML-RARA-regulated adapter molecule 1	Pram1	FUNCTION: May be involved in integrin signaling in neutrophils. Binds to PtdIns(4)P. {ECO:0000269|PubMed:15572693}.	PML-RARA-regulated adapter molecule 1 OS=Mus musculus OX=10090 GN=Pram1 PE=1 SV=2 - [PRAM_MOUSE]	1.48	1	1	1	675	75.4612	9.62744	1.32297	1.2519	1.06522	1.21336	0.864299	0.985524	0.852131	0.900651	1.34721	0.0236083
E9Q6J5	Biorientation of chromosomes in cell division protein 1-like 1	Bod1l	FUNCTION: Component of the fork protection machinery required to protect stalled/damaged replication forks from uncontrolled DNA2-dependent resection. Acts by stabilizing RAD51 at stalled replication forks and protecting RAD51 nucleofilaments from the antirecombinogenic activities of FBH1 and BLM. Does not regulate spindle orientation. {ECO:0000250|UniProtKB:Q8NFC6}.	Biorientation of chromosomes in cell division protein 1-like 1 OS=Mus musculus OX=10090 GN=Bod1l PE=1 SV=1 - [BD1L1_MOUSE]	1.98	6	6	6	3032	327.255	5.32568	1.27157	1.01191	1.19999	1.16116	0.954287	0.838529	0.794028	0.862281	1.34661	0.030353
Q3TC72	Fumarylacetoacetate hydrolase domain-containing protein 2A	Fahd2	FUNCTION: May have hydrolase activity. {ECO:0000250}.	Fumarylacetoacetate hydrolase domain-containing protein 2A OS=Mus musculus OX=10090 GN=Fahd2 PE=1 SV=1 - [FAHD2_MOUSE]	19.17	5	5	14	313	34.6681	8.1626	1.02995	0.960387	1.1436	1.04464	0.867276	0.814494	0.645931	0.775901	1.34636	0.0347128
Q8BVZ5	Interleukin-33	Il33	FUNCTION: Cytokine that binds to and signals through the IL1RL1/ST2 receptor which in turn activates NF-kappa-B and MAPK signaling pathways in target cells (PubMed:29045903). Involved in the maturation of Th2 cells inducing the secretion of T-helper type 2-associated cytokines. Also involved in activation of mast cells, basophils, eosinophils and natural killer cells. Acts as a chemoattractant fo…	Interleukin-33 OS=Mus musculus OX=10090 GN=Il33 PE=1 SV=1 - [IL33_MOUSE]	3.76	1	1	2	266	29.972	8.60205	1.03289	1.13925	1.15968	1.11061	0.949709	0.830959	0.69453	0.825066	1.34608	0.0268345
Q6ZQ88	Lysine-specific histone demethylase 1A	Kdm1a	FUNCTION: Histone demethylase that can demethylate both 'Lys-4' (H3K4me) and 'Lys-9' (H3K9me) of histone H3, thereby acting as a coactivator or a corepressor, depending on the context. Acts by oxidizing the substrate by FAD to generate the corresponding imine that is subsequently hydrolyzed. Acts as a corepressor by mediating demethylation of H3K4me, a specific tag for epigenetic transcriptional …	Lysine-specific histone demethylase 1A OS=Mus musculus OX=10090 GN=Kdm1a PE=1 SV=2 - [KDM1A_MOUSE]	6.57	5	5	8	853	92.7926	6.52197	1.32139	1.03736	1.10458	1.15445	0.970421	0.851671	0.760698	0.86093	1.34093	0.0490809
Q8C0D0	Probable tRNA pseudouridine synthase 1	Trub1	FUNCTION: Pseudouridine synthase that catalyzes pseudouridylation of mRNAs. Mediates pseudouridylation of mRNAs with the consensus sequence 5'-GUUCNANNC-3', harboring a stem-loop structure. Constitutes the major pseudouridine synthase acting on mRNAs. {ECO:0000250|UniProtKB:Q8WWH5}.	Probable tRNA pseudouridine synthase 1 OS=Mus musculus OX=10090 GN=Trub1 PE=1 SV=1 - [TRUB1_MOUSE]	5.62	2	2	2	338	36.325	8.08936	1.13195	1.01984	1.28153	1.14444	0.873438	0.913413	0.775081	0.853977	1.34013	0.0280812
Q4V9W2	Protein SREK1IP1	Srek1ip1	FUNCTION: Possible splicing regulator involved in the control of cellular survival. {ECO:0000250}.	Protein SREK1IP1 OS=Mus musculus OX=10090 GN=Srek1ip1 PE=1 SV=1 - [SR1IP_MOUSE]	4.58	1	1	2	153	18.1397	9.90576	1.23638	1.12603	1.21465	1.19235	0.935519	0.923557	0.812697	0.890591	1.33883	0.00427984
P04370	Myelin basic protein	Mbp	FUNCTION: The classic group of MBP isoforms (isoform 4-isoform 13) are with PLP the most abundant protein components of the myelin membrane in the CNS. They have a role in both its formation and stabilization. The non-classic group of MBP isoforms (isoform 1-isoform 3/Golli-MBPs) may preferentially have a role in the early developing brain long before myelination, maybe as components of transcrip…	Myelin basic protein OS=Mus musculus OX=10090 GN=Mbp PE=1 SV=2 - [MBP_MOUSE]	4	1	1	1	250	27.1514	9.5835	1.06783	1.05547	1.04468	1.05599	0.857072	0.801656	0.709437	0.789388	1.33774	0.00361369
P29758	Ornithine aminotransferase, mitochondrial	Oat		Ornithine aminotransferase, mitochondrial OS=Mus musculus OX=10090 GN=Oat PE=1 SV=1 - [OAT_MOUSE]	13.21	7	7	16	439	48.3239	6.62451	1.29653	1.16293	0.974293	1.14459	0.907922	0.844517	0.817597	0.856679	1.33608	0.0415126
Q9CY66	H/ACA ribonucleoprotein complex subunit 1	Gar1	FUNCTION: Required for ribosome biogenesis and telomere maintenance. Part of the H/ACA small nucleolar ribonucleoprotein (H/ACA snoRNP) complex, which catalyzes pseudouridylation of rRNA. This involves the isomerization of uridine such that the ribose is subsequently attached to C5, instead of the normal N1. Each rRNA can contain up to 100 pseudouridine ('psi') residues, which may serve to stabil…	H/ACA ribonucleoprotein complex subunit 1 OS=Mus musculus OX=10090 GN=Gar1 PE=1 SV=1 - [GAR1_MOUSE]	23.38	6	6	6	231	23.4596	11.019	1.22948	1.12962	1.0777	1.1456	0.930568	0.873095	0.768933	0.857532	1.33592	0.0113894
Q9D7V9	N-acylethanolamine-hydrolyzing acid amidase	Naaa	FUNCTION: Degrades bioactive fatty acid amides to their corresponding acids, with the following preference: N-palmitoylethanolamine > N-myristoylethanolamine > N-stearoylethanolamine > N-oleoylethanolamine > N-linoleoylethanolamine > N-arachidonoylethanolamine. {ECO:0000250|UniProtKB:Q5KTC7}.	N-acylethanolamine-hydrolyzing acid amidase OS=Mus musculus OX=10090 GN=Naaa PE=1 SV=2 - [NAAA_MOUSE]	14.92	5	5	11	362	40.0496	6.45557	1.36769	1.14272	1.4446	1.31834	0.889506	0.955031	1.11648	0.987007	1.33569	0.0426381
Q5XJY4	Presenilins-associated rhomboid-like protein, mitochondrial	Parl	FUNCTION: Required for the control of apoptosis during postnatal growth (PubMed:16839884). Essential for proteolytic processing of an antiapoptotic form of OPA1 which prevents the release of mitochondrial cytochrome c in response to intrinsic apoptotic signals (PubMed:16839884). Required for the maturation of PINK1 into its 52kDa mature form after its cleavage by mitochondrial-processing peptidas…	Presenilins-associated rhomboid-like protein, mitochondrial OS=Mus musculus OX=10090 GN=Parl PE=1 SV=1 - [PARL_MOUSE]	16.18	6	6	8	377	41.9368	9.92041	1.10874	1.06068	1.14621	1.10521	0.930537	0.866272	0.687953	0.828254	1.33439	0.0225078
Q0VBL3	RNA-binding protein 15	Rbm15	FUNCTION: RNA-binding protein that acts as a key regulator of N6-methyladenosine (m6A) methylation of RNAs, thereby regulating different processes, such as hematopoietic cell homeostasis, alternative splicing of mRNAs and X chromosome inactivation mediated by Xist RNA (PubMed:29535189). Associated component of the WMM complex, a complex that mediates N6-methyladenosine (m6A) methylation of RNAs, …	RNA-binding protein 15 OS=Mus musculus OX=10090 GN=Rbm15 PE=1 SV=1 - [RBM15_MOUSE]	8.73	7	8	9	962	105.658	10.0815	1.26473	1.11531	1.09247	1.1575	0.924239	0.90934	0.774782	0.869454	1.3313	0.0160846
Q6P2L6	Histone-lysine N-methyltransferase NSD3	Nsd3	FUNCTION: Histone methyltransferase. Preferentially dimethylates 'Lys-4' and 'Lys-27' of histone H3 forming H3K2me2 and H3K27me2. H3 'Lys-4' methylation represents a specific tag for epigenetic transcriptional activation, while 'Lys-27' is a mark for transcriptional repression. {ECO:0000250|UniProtKB:Q9BZ95}.	Histone-lysine N-methyltransferase NSD3 OS=Mus musculus OX=10090 GN=Nsd3 PE=1 SV=2 - [NSD3_MOUSE]	1.74	2	2	2	1439	160.899	8.26514	1.22621	1.03377	1.16035	1.14011	0.896007	0.953646	0.726656	0.85877	1.32761	0.0335454
Q8VCI0	Phospholipase B-like 1	Plbd1	FUNCTION: Exhibits weak phospholipase activity, acting on various phospholipids, including phosphatidylcholine, phosphatidylinositol, phosphatidylethanolamine and lysophospholipids. However, in view of the small size of the putative binding pocket, it has been proposed that it may act rather as an amidase or a peptidase (By similarity). {ECO:0000250}.	Phospholipase B-like 1 OS=Mus musculus OX=10090 GN=Plbd1 PE=1 SV=1 - [PLBL1_MOUSE]	10.55	5	5	6	550	62.9578	8.86572	1.14977	1.13436	1.1022	1.12878	0.874468	0.961072	0.715899	0.85048	1.32722	0.0190219
Q8VCD5	Mediator of RNA polymerase II transcription subunit 17	Med17	FUNCTION: Component of the Mediator complex, a coactivator involved in the regulated transcription of nearly all RNA polymerase II-dependent genes. Mediator functions as a bridge to convey information from gene-specific regulatory proteins to the basal RNA polymerase II transcription machinery. Mediator is recruited to promoters by direct interactions with regulatory proteins and serves as a scaf…	Mediator of RNA polymerase II transcription subunit 17 OS=Mus musculus OX=10090 GN=Med17 PE=1 SV=1 - [MED17_MOUSE]	5.39	3	3	3	649	72.4164	7.29834	1.17364	1.28952	1.12017	1.19445	0.991448	0.923762	0.786504	0.900571	1.32632	0.0199017
Q3UTZ3	Trafficking protein particle complex subunit 14	Trappc14	FUNCTION: Microtubule associated protein wich seems to play a role in spindle dynamics and cell division. {ECO:0000250|UniProtKB:Q8WVR3}.	Trafficking protein particle complex subunit 14 OS=Mus musculus OX=10090 GN=Trappc14 PE=1 SV=2 - [TPC14_MOUSE]	3.45	2	2	2	580	62.7104	8.67529	1.21246	1.03582	1.28506	1.17778	0.93396	0.90922	0.821851	0.888344	1.32582	0.0237198
P52482	Ubiquitin-conjugating enzyme E2 E1	Ube2e1	FUNCTION: Accepts ubiquitin from the E1 complex and catalyzes its covalent attachment to other proteins. Catalyzes the covalent attachment of ISG15 to other proteins. Mediates the selective degradation of short-lived and abnormal proteins. In vitro also catalyzes 'Lys-48'-linked polyubiquitination. {ECO:0000250|UniProtKB:P51965}.	Ubiquitin-conjugating enzyme E2 E1 OS=Mus musculus OX=10090 GN=Ube2e1 PE=1 SV=1 - [UB2E1_MOUSE]	13.47	3	3	5	193	21.3196	8.52881	1.30385	1.11589	1.1807	1.20015	1.04182	0.927833	0.747219	0.905622	1.32522	0.0446149
Q08288	Cell growth-regulating nucleolar protein	Lyar	FUNCTION: Plays a role in the maintenance of the appropriate processing of 47S/45S pre-rRNA to 32S/30S pre-rRNAs and their subsequent processing to produce 18S and 28S rRNAs (By similarity). Also acts at the level of transcription regulation. Along with PRMT5, binds embryonic globin promoter (By similarity). Represses the expression of embryonic globin Hbb-y gene (PubMed:25092918). In neuroblasto…	Cell growth-regulating nucleolar protein OS=Mus musculus OX=10090 GN=Lyar PE=1 SV=2 - [LYAR_MOUSE]	17.53	6	7	9	388	43.7085	9.49561	1.29816	1.18742	1.1267	1.20409	0.933609	0.998064	0.795072	0.908915	1.32476	0.0194747
Q8BWY7	Zinc transporter ZIP11	Slc39a11	FUNCTION: Functions as a cellular zinc transporter. {ECO:0000269|PubMed:23643525}.	Zinc transporter ZIP11 OS=Mus musculus OX=10090 GN=Slc39a11 PE=1 SV=1 - [S39AB_MOUSE]	2.34	1	1	1	342	35.4433	5.10986	1.294	1.13677	1.10325	1.17801	0.88076	0.822526	0.964736	0.889341	1.32459	0.015888
Q61107	Guanylate-binding protein 4	Gbp4	FUNCTION: Binds GTP, GDP and GMP. Hydrolyzes GTP very efficiently; GDP rather than GMP is the major reaction product. Plays a role in erythroid differentiation. {ECO:0000269|PubMed:9659399}.	Guanylate-binding protein 4 OS=Mus musculus OX=10090 GN=Gbp4 PE=1 SV=1 - [GBP4_MOUSE]	17.9	11	12	21	620	70.7567	6.63916	1.33423	1.12235	1.21555	1.22404	0.963342	0.928016	0.881972	0.924443	1.32409	0.0103287
Q8CD15	Ribosomal oxygenase 2	Riox2	FUNCTION: Oxygenase that can act as both a histone lysine demethylase and a ribosomal histidine hydroxylase. Is involved in the demethylation of trimethylated 'Lys-9' on histone H3 (H3K9me3), leading to an increase in ribosomal RNA expression. Also catalyzes the hydroxylation of 60S ribosomal protein L27a on 'His-39' (By similarity). May play an important role in cell growth and survival. May be …	Ribosomal oxygenase 2 OS=Mus musculus OX=10090 GN=Riox2 PE=1 SV=2 - [RIOX2_MOUSE]	4.09	2	2	3	465	53.4834	6.37939	1.36831	1.23019	1.13084	1.24311	0.869869	0.955518	0.99161	0.938999	1.32387	0.0173692
Q8K4F5	Protein ABHD11	Abhd11		Protein ABHD11 OS=Mus musculus OX=10090 GN=Abhd11 PE=1 SV=1 - [ABHDB_MOUSE]	11.4	3	4	8	307	33.5395	9.61279	1.09466	1.03963	1.15335	1.09588	0.82486	0.892891	0.766209	0.827987	1.32355	0.00551387
Q8C172	Ceramide synthase 6	Cers6	FUNCTION: Ceramide synthase that catalyzes formation of ceramide from sphinganine and acyl-CoA substrates, with high selectivity toward palmitoyl-CoA (hexadecanoyl-CoA; C16:0-CoA) as acyl donor (PubMed:15823095, PubMed:18541923, PubMed:23760501, PubMed:31150623). Can use other acyl donors, but with less efficiency (PubMed:18541923). Ceramides generated by CERS6 play a role in inflammatory respons…	Ceramide synthase 6 OS=Mus musculus OX=10090 GN=Cers6 PE=1 SV=1 - [CERS6_MOUSE]	3.65	2	2	2	384	44.7836	7.63525	1.16804	1.22214	1.02838	1.13952	0.857767	0.846459	0.879318	0.861181	1.3232	0.00892907
Q9D0R4	Probable ATP-dependent RNA helicase DDX56	Ddx56	FUNCTION: May play a role in later stages of the processing of the pre-ribosomal particles leading to mature 60S ribosomal subunits. Has intrinsic ATPase activity (By similarity). {ECO:0000250}.	Probable ATP-dependent RNA helicase DDX56 OS=Mus musculus OX=10090 GN=Ddx56 PE=2 SV=1 - [DDX56_MOUSE]	3.48	2	2	3	546	61.1737	9.17334	1.1482	1.05445	1.19261	1.13175	0.923993	0.856801	0.786765	0.855853	1.32237	0.00830131
Q91WV0	Protein Dr1	Dr1	FUNCTION: The association of the DR1/DRAP1 heterodimer with TBP results in a functional repression of both activated and basal transcription of class II genes. This interaction precludes the formation of a transcription-competent complex by inhibiting the association of TFIIA and/or TFIIB with TBP. Can bind to DNA on its own. Component of the ATAC complex, a complex with histone acetyltransferase…	Protein Dr1 OS=Mus musculus OX=10090 GN=Dr1 PE=1 SV=1 - [NC2B_MOUSE]	11.93	2	2	4	176	19.4187	4.75439	1.06762	1.36355	1.23301	1.22139	0.907928	1.00401	0.859608	0.92385	1.32207	0.0357493
F8VPQ2	AT-rich interactive domain-containing protein 4A	Arid4a	FUNCTION: DNA-binding protein which modulates activity of several transcription factors including RB1 (retinoblastoma-associated protein) and AR (androgen receptor) (PubMed:17043311, PubMed:23487765). May function as part of an mSin3A repressor complex (By similarity). Has no intrinsic transcriptional activity (PubMed:23487765). Plays a role in the regulation of epigenetic modifications at the PW…	AT-rich interactive domain-containing protein 4A OS=Mus musculus OX=10090 GN=Arid4a PE=1 SV=1 - [ARI4A_MOUSE]	3.97	4	5	6	1261	141.968	5.07178	1.22053	1.11796	1.02567	1.12139	0.920521	0.83657	0.79382	0.850304	1.31881	0.0158927
Q61024	Asparagine synthetase [glutamine-hydrolyzing]	Asns		Asparagine synthetase [glutamine-hydrolyzing] OS=Mus musculus OX=10090 GN=Asns PE=1 SV=3 - [ASNS_MOUSE]	26.38	15	16	33	561	64.2415	6.58057	0.980264	1.1371	1.07879	1.06538	0.851496	0.866368	0.705876	0.807913	1.31869	0.0199615
Q791N7	DNA-directed RNA polymerase I subunit RPA12	Polr1h	FUNCTION: DNA-dependent RNA polymerase catalyzes the transcription of DNA into RNA using the four ribonucleoside triphosphates as substrates. Component of RNA polymerase I which synthesizes ribosomal RNA precursors.	DNA-directed RNA polymerase I subunit RPA12 OS=Mus musculus OX=10090 GN=Polr1h PE=1 SV=1 - [RPA12_MOUSE]	5.69	1	1	1	123	13.6405	5.2749	1.18476	1.11562	1.10613	1.1355	0.974312	0.884989	0.733094	0.864131	1.31404	0.0220515
O35730	E3 ubiquitin-protein ligase RING1	Ring1	FUNCTION: Constitutes one of the E3 ubiquitin-protein ligases that mediate monoubiquitination of 'Lys-119' of histone H2A, thereby playing a central role in histone code and gene regulation. H2A 'Lys-119' ubiquitination gives a specific tag for epigenetic transcriptional repression and participates in X chromosome inactivation of female mammals. Essential component of a Polycomb group (PcG) multi…	E3 ubiquitin-protein ligase RING1 OS=Mus musculus OX=10090 GN=Ring1 PE=1 SV=2 - [RING1_MOUSE]	7.64	1	2	2	406	42.6039	5.74463	1.2604	1.21663	1.05769	1.17824	0.83496	0.983646	0.875655	0.898087	1.31194	0.0210003
Q9JJI8	60S ribosomal protein L38	Rpl38		60S ribosomal protein L38 OS=Mus musculus OX=10090 GN=Rpl38 PE=1 SV=3 - [RL38_MOUSE]	32.86	2	3	23	70	8.19872	10.0962	1.25555	1.04277	1.05265	1.11699	0.868554	0.890986	0.797911	0.852484	1.31028	0.02409
Q64685	Beta-galactoside alpha-2,6-sialyltransferase 1	St6gal1	FUNCTION: Transfers sialic acid from CMP-sialic acid to galactose-containing acceptor substrates. {ECO:0000269|PubMed:22039275}.	Beta-galactoside alpha-2,6-sialyltransferase 1 OS=Mus musculus OX=10090 GN=St6gal1 PE=1 SV=2 - [SIAT1_MOUSE]	8.93	3	3	3	403	46.5557	8.86572	1.1484	1.2378	1.168	1.18473	0.972366	0.872387	0.869928	0.904893	1.30925	0.00295163
Q920B9	FACT complex subunit SPT16	Supt16h	FUNCTION: Component of the FACT complex, a general chromatin factor that acts to reorganize nucleosomes. The FACT complex is involved in multiple processes that require DNA as a template such as mRNA elongation, DNA replication and DNA repair. During transcription elongation the FACT complex acts as a histone chaperone that both destabilizes and restores nucleosomal structure. It facilitates the …	FACT complex subunit SPT16 OS=Mus musculus OX=10090 GN=Supt16h PE=1 SV=2 - [SP16H_MOUSE]	14.9	17	17	36	1047	119.749	5.65576	1.38444	1.11143	1.12116	1.20568	0.946182	0.904397	0.912219	0.920933	1.30919	0.0344524
Q6DFV5	Probable helicase with zinc finger domain	Helz	FUNCTION: May act as a helicase that plays a role in RNA metabolism in multiple tissues and organs within the developing embryo. {ECO:0000250}.	Probable helicase with zinc finger domain OS=Mus musculus OX=10090 GN=Helz PE=1 SV=2 - [HELZ_MOUSE]	0.36	1	1	1	1964	219.742	7.40088	1.35094	1.11235	1.27254	1.24528	0.874063	0.896025	1.08831	0.952798	1.30697	0.0402887
Q8R1N4	NudC domain-containing protein 3	Nudcd3		NudC domain-containing protein 3 OS=Mus musculus OX=10090 GN=Nudcd3 PE=1 SV=3 - [NUDC3_MOUSE]	6.61	2	2	2	363	40.8647	5.26221	1.06154	1.09652	1.19757	1.11854	0.80771	0.902833	0.859152	0.856565	1.30584	0.00597972
Q8VBU8	Protein BANP	Banp	FUNCTION: Controls V(D)J recombination during T-cell development by repressing T-cell receptor (TCR) beta enhancer function. Binds to scaffold/matrix attachment region beta (S/MARbeta), an ATC-rich DNA sequence located upstream of the TCR beta enhancer. Represses cyclin D1 transcription by recruiting HDAC1 to its promoter, thereby diminishing H3K9ac, H3S10ph and H4K8ac levels. Promotes TP53 'Ser-…	Protein BANP OS=Mus musculus OX=10090 GN=Banp PE=1 SV=1 - [BANP_MOUSE]	3.65	2	2	3	548	59.6196	5.09717	1.21258	1.07956	1.24053	1.17756	0.869332	0.958952	0.877004	0.901763	1.30584	0.00858889
Q4QRL3	Coiled-coil domain-containing protein 88B	Ccdc88b	FUNCTION: Acts as a positive regulator of T-cell maturation and inflammatory function. Required for several functions of T-cells in both the CD4(+) and the CD8(+) compartments and this includes expression of cell surface markers of activation, proliferation, and cytokine production in response to specific or non-specific stimulation and during the course of infection with the mouse malaria parasi…	Coiled-coil domain-containing protein 88B OS=Mus musculus OX=10090 GN=Ccdc88b PE=1 SV=2 - [CC88B_MOUSE]	2.16	3	3	3	1481	166.508	5.32568	1.31083	1.04092	1.10037	1.15071	0.855456	0.881956	0.906641	0.881351	1.30562	0.0317562
Q9JKK0	Calcipressin-3	Rcan3	FUNCTION: Inhibits calcineurin-dependent transcriptional responses by binding to the catalytic domain of calcineurin A. Could play a role during central nervous system development (By similarity). {ECO:0000250}.	Calcipressin-3 OS=Mus musculus OX=10090 GN=Rcan3 PE=2 SV=1 - [RCAN3_MOUSE]	5.02	1	1	1	239	27.1363	4.7417	1.09064	1.07992	1.23142	1.134	0.996469	0.767374	0.842793	0.868879	1.30512	0.0333585
Q9ERU3	Zinc finger protein 22	Znf22	FUNCTION: Binds DNA through the consensus sequence 5'-CAATG-3'. May be involved in transcriptional regulation and may play a role in tooth formation. {ECO:0000269|PubMed:12952191, ECO:0000303|PubMed:12489153}.	Zinc finger protein 22 OS=Mus musculus OX=10090 GN=Znf22 PE=1 SV=2 - [ZNF22_MOUSE]	6.33	2	2	3	237	27.277	10.2866	1.27384	1.08647	1.08262	1.14764	0.847629	1.00019	0.792646	0.880153	1.30391	0.0390985
Q5HZG4	Transcription initiation factor TFIID subunit 3	Taf3	FUNCTION: Transcription factor TFIID is one of the general factors required for accurate and regulated initiation by RNA polymerase II. TFIID is a multimeric protein complex that plays a central role in mediating promoter responses to various activators and repressors. Required in complex with TBPL2 for the differentiation of myoblasts into myocytes. The complex replaces TFIID at specific promote…	Transcription initiation factor TFIID subunit 3 OS=Mus musculus OX=10090 GN=Taf3 PE=1 SV=2 - [TAF3_MOUSE]	1.61	2	2	2	932	105.049	9.18799	1.19052	1.04343	1.20827	1.14741	0.866833	0.93813	0.840547	0.881837	1.30115	0.0113416
E9Q555	E3 ubiquitin-protein ligase RNF213	Rnf213	FUNCTION: E3 ubiquitin-protein ligase involved in angiogenesis. Involved in the non-canonical Wnt signaling pathway in vascular development: acts by mediating ubiquitination and degradation of FLNA and NFATC2 downstream of RSPO3, leading to inhibit the non-canonical Wnt signaling pathway and promoting vessel regression. Also has ATPase activity. {ECO:0000250|UniProtKB:Q63HN8}.	E3 ubiquitin-protein ligase RNF213 OS=Mus musculus OX=10090 GN=Rnf213 PE=1 SV=3 - [RN213_MOUSE]	8.45	44	44	66	5148	583.886	6.771	1.36085	1.07656	1.10019	1.1792	0.894907	0.92815	0.901651	0.908236	1.29834	0.0416923
Q8C0D4	Rho GTPase-activating protein 12	Arhgap12	FUNCTION: GTPase activator for the Rho-type GTPases by converting them to an inactive GDP-bound state. {ECO:0000250}.	Rho GTPase-activating protein 12 OS=Mus musculus OX=10090 GN=Arhgap12 PE=1 SV=2 - [RHG12_MOUSE]	3.22	3	3	6	838	95.2938	7.59131	1.22803	1.06721	1.05807	1.11777	0.91518	0.94404	0.727652	0.862291	1.29628	0.0431808
Q8VBX0	Ankyrin repeat and SOCS box protein 13	Asb13	FUNCTION: May be a substrate-recognition component of a SCF-like ECS (Elongin-Cullin-SOCS-box protein) E3 ubiquitin-protein ligase complex which mediates the ubiquitination and subsequent proteasomal degradation of target proteins. {ECO:0000250}.	Ankyrin repeat and SOCS box protein 13 OS=Mus musculus OX=10090 GN=Asb13 PE=2 SV=1 - [ASB13_MOUSE]	8.63	2	2	2	278	29.877	6.66846	1.17924	1.03216	1.27518	1.16219	0.868684	0.983793	0.83755	0.896675	1.29611	0.0335416
Q8VCB2	Mediator of RNA polymerase II transcription subunit 25	Med25	FUNCTION: Component of the Mediator complex, a coactivator involved in the regulated transcription of nearly all RNA polymerase II-dependent genes. Mediator functions as a bridge to convey information from gene-specific regulatory proteins to the basal RNA polymerase II transcription machinery. Mediator is recruited to promoters by direct interactions with regulatory proteins and serves as a scaf…	Mediator of RNA polymerase II transcription subunit 25 OS=Mus musculus OX=10090 GN=Med25 PE=1 SV=1 - [MED25_MOUSE]	2.42	1	1	1	745	78.0635	8.33838	1.12945	0.955589	1.1626	1.08254	0.810212	0.839214	0.858175	0.835867	1.29512	0.0198603
P42232	Signal transducer and activator of transcription 5B	Stat5b	FUNCTION: Carries out a dual function: signal transduction and activation of transcription. Mediates cellular responses to the cytokine KITLG/SCF and other growth factors. Binds to the GAS element and activates PRL-induced transcription. Positively regulates hematopoietic/erythroid differentiation. {ECO:0000269|PubMed:7568026}.	Signal transducer and activator of transcription 5B OS=Mus musculus OX=10090 GN=Stat5b PE=1 SV=1 - [STA5B_MOUSE]	14.76	2	12	24	786	89.9455	6.04932	1.20007	1.21044	1.30166	1.23739	1.05417	1.02467	0.794335	0.957723	1.29201	0.0338891
Q9CR08	Ribonuclease P protein subunit p29	Pop4	FUNCTION: Component of ribonuclease P, a ribonucleoprotein complex that generates mature tRNA molecules by cleaving their 5'-ends. {ECO:0000250|UniProtKB:O95707}.	Ribonuclease P protein subunit p29 OS=Mus musculus OX=10090 GN=Pop4 PE=2 SV=1 - [RPP29_MOUSE]	5.43	1	1	1	221	25.6207	9.74463	1.1594	1.04589	1.32395	1.17641	0.935267	0.948509	0.848005	0.910594	1.29192	0.0373852
Q9CZJ1	Probable U3 small nucleolar RNA-associated protein 11	Utp11	FUNCTION: Involved in nucleolar processing of pre-18S ribosomal RNA. {ECO:0000250}.	Probable U3 small nucleolar RNA-associated protein 11 OS=Mus musculus OX=10090 GN=Utp11 PE=2 SV=1 - [UTP11_MOUSE]	3.95	1	1	1	253	30.5317	10.2573	1.32127	1.04554	1.21881	1.1952	0.845462	0.933848	0.996888	0.925399	1.29156	0.0422541
Q8VC34	Putative RNA polymerase II subunit B1 CTD phosphatase Rpap2	Rpap2	FUNCTION: Protein phosphatase that displays CTD phosphatase activity and regulates transcription of snRNA genes. Recognizes and binds phosphorylated 'Ser-7' of the C-terminal heptapeptide repeat domain (CTD) of the largest RNA polymerase II subunit POLR2A, and mediates dephosphorylation of 'Ser-5' of the CTD, thereby promoting transcription of snRNA genes. {ECO:0000250|UniProtKB:Q8IXW5}.	Putative RNA polymerase II subunit B1 CTD phosphatase Rpap2 OS=Mus musculus OX=10090 GN=Rpap2 PE=2 SV=2 - [RPAP2_MOUSE]	2.61	1	1	1	614	68.4872	7.95752	1.14211	1.14163	1.12294	1.13556	0.97467	0.911263	0.758412	0.881448	1.28829	0.0169574
Q8BMS9	Ras association domain-containing protein 2	Rassf2	FUNCTION: Potential tumor suppressor. Acts as a KRAS-specific effector protein. May promote apoptosis and cell cycle arrest. Stabilizes STK3/MST2 by protecting it from proteasomal degradation (By similarity). {ECO:0000250}.	Ras association domain-containing protein 2 OS=Mus musculus OX=10090 GN=Rassf2 PE=1 SV=1 - [RASF2_MOUSE]	24.85	7	7	10	326	37.9495	7.94287	1.31659	1.13755	1.12698	1.19371	1.00677	0.906327	0.872359	0.928486	1.28565	0.0226577
P62911	60S ribosomal protein L32	Rpl32		60S ribosomal protein L32 OS=Mus musculus OX=10090 GN=Rpl32 PE=1 SV=2 - [RL32_MOUSE]	36.3	5	5	23	135	15.8498	11.3267	1.14808	1.04148	1.22396	1.13784	0.953231	0.859381	0.84361	0.885407	1.2851	0.0160586
Q80UG1	Fatty acid desaturase 6	Fads6		Fatty acid desaturase 6 OS=Mus musculus OX=10090 GN=Fads6 PE=2 SV=1 - [FADS6_MOUSE]	9.36	3	3	4	342	38.8053	8.45557	1.11259	1.13015	1.2572	1.16664	0.91801	0.939899	0.868454	0.908788	1.28374	0.00681798
O88986	2-amino-3-ketobutyrate coenzyme A ligase, mitochondrial	Gcat		2-amino-3-ketobutyrate coenzyme A ligase, mitochondrial OS=Mus musculus OX=10090 GN=Gcat PE=1 SV=2 - [KBL_MOUSE]	11.06	3	3	3	416	44.9019	7.32764	1.00415	1.15598	1.05773	1.07262	0.890689	0.88692	0.731453	0.836354	1.28249	0.0263968
Q8CCF0	U4/U6 small nuclear ribonucleoprotein Prp31	Prpf31	FUNCTION: Involved in pre-mRNA splicing as component of the spliceosome. Required for the assembly of the U4/U5/U6 tri-snRNP complex, one of the building blocks of the spliceosome. {ECO:0000250|UniProtKB:Q8WWY3}.	U4/U6 small nuclear ribonucleoprotein Prp31 OS=Mus musculus OX=10090 GN=Prpf31 PE=1 SV=3 - [PRP31_MOUSE]	12.63	5	5	9	499	55.3953	5.66846	1.3161	1.02769	1.12751	1.1571	0.931567	0.910411	0.865257	0.902412	1.28223	0.0426246
Q9JLF6	Protein-glutamine gamma-glutamyltransferase K	Tgm1	FUNCTION: Catalyzes the cross-linking of proteins and the conjugation of polyamines to proteins. Responsible for cross-linking epidermal proteins during formation of the stratum corneum. Involved in cell proliferation (By similarity). {ECO:0000250|UniProtKB:P22735}.	Protein-glutamine gamma-glutamyltransferase K OS=Mus musculus OX=10090 GN=Tgm1 PE=1 SV=2 - [TGM1_MOUSE]	7.36	5	5	5	815	89.7693	6.50732	1.10656	1.12521	1.0936	1.10846	0.933066	0.837982	0.823747	0.864931	1.28155	0.00236922
O35855	Branched-chain-amino-acid aminotransferase, mitochondrial	Bcat2	FUNCTION: Catalyzes the first reaction in the catabolism of the essential branched chain amino acids leucine, isoleucine, and valine. May also function as a transporter of branched chain alpha-keto acids.	Branched-chain-amino-acid aminotransferase, mitochondrial OS=Mus musculus OX=10090 GN=Bcat2 PE=1 SV=2 - [BCAT2_MOUSE]	27.99	10	10	45	393	44.0988	8.29443	0.999956	1.03057	1.05476	1.02843	0.818841	0.870523	0.71818	0.802515	1.28151	0.00890234
Q00422	GA-binding protein alpha chain	Gabpa	FUNCTION: Transcription factor capable of interacting with purine rich repeats (GA repeats).	GA-binding protein alpha chain OS=Mus musculus OX=10090 GN=Gabpa PE=1 SV=2 - [GABPA_MOUSE]	3.96	2	2	4	454	51.3122	4.99561	1.25044	1.02817	1.06987	1.11616	0.909214	0.902779	0.8012	0.871065	1.28137	0.0329876
Q8CIH5	1-phosphatidylinositol 4,5-bisphosphate phosphodiesterase gamma-2	Plcg2	FUNCTION: The production of the second messenger molecules diacylglycerol (DAG) and inositol 1,4,5-trisphosphate (IP3) is mediated by activated phosphatidylinositol-specific phospholipase C enzymes. It is a crucial enzyme in transmembrane signaling (By similarity). {ECO:0000250}.	1-phosphatidylinositol 4,5-bisphosphate phosphodiesterase gamma-2 OS=Mus musculus OX=10090 GN=Plcg2 PE=1 SV=1 - [PLCG2_MOUSE]	14.55	19	19	32	1265	147.498	6.771	1.37086	1.1561	1.12028	1.21575	0.866037	0.94367	1.03761	0.949105	1.28094	0.0450933
Q9JIG8	PRA1 family protein 2	Praf2	FUNCTION: May be involved in ER/Golgi transport and vesicular traffic. Plays a proapoptotic role in cerulenin-induced neuroblastoma apoptosis (By similarity). {ECO:0000250}.	PRA1 family protein 2 OS=Mus musculus OX=10090 GN=Praf2 PE=1 SV=1 - [PRAF2_MOUSE]	14.04	2	2	2	178	19.4657	9.59814	1.18163	1.07069	1.13465	1.12899	0.829844	0.923393	0.892378	0.881872	1.28022	0.00428638
Q9QXE2	DNA polymerase lambda	Poll	FUNCTION: DNA polymerase that functions in several pathways of DNA repair. Involved in base excision repair (BER) responsible for repair of lesions that give rise to abasic (AP) sites in DNA. Also contributes to DNA double-strand break repair by non-homologous end joining and homologous recombination. Has both template-dependent and template-independent (terminal transferase) DNA polymerase activ…	DNA polymerase lambda OS=Mus musculus OX=10090 GN=Poll PE=2 SV=1 - [DPOLL_MOUSE]	1.05	1	1	2	573	62.9031	8.00146	1.20813	1.1619	1.1491	1.17304	1.00248	0.796849	0.950837	0.916723	1.2796	0.0163265
Q9EQH2	Endoplasmic reticulum aminopeptidase 1	Erap1	FUNCTION: Aminopeptidase that plays a central role in peptide trimming, a step required for the generation of most HLA class I-binding peptides. Peptide trimming is essential to customize longer precursor peptides to fit them to the correct length required for presentation on MHC class I molecules. Strongly prefers substrates 9-16 residues long. Rapidly degrades 13-mer to a 9-mer and then stops. …	Endoplasmic reticulum aminopeptidase 1 OS=Mus musculus OX=10090 GN=Erap1 PE=1 SV=2 - [ERAP1_MOUSE]	18.71	19	19	49	930	106.531	6.20166	1.27691	1.07563	1.13494	1.1625	0.873056	0.925931	0.933934	0.910974	1.2761	0.0159736
Q8R5F7	Interferon-induced helicase C domain-containing protein 1	Ifih1	FUNCTION: Innate immune receptor which acts as a cytoplasmic sensor of viral nucleic acids and plays a major role in sensing viral infection and in the activation of a cascade of antiviral responses including the induction of type I interferons and proinflammatory cytokines. Its ligands include mRNA lacking 2'-O-methylation at their 5' cap and long-dsRNA (>1 kb in length). Upon ligand binding it …	Interferon-induced helicase C domain-containing protein 1 OS=Mus musculus OX=10090 GN=Ifih1 PE=1 SV=1 - [IFIH1_MOUSE]	9.66	11	11	15	1025	115.898	6.25244	1.25871	1.05788	1.21602	1.17753	0.895638	0.987174	0.886206	0.923006	1.27576	0.0210908
Q9EP53	Hamartin	Tsc1	FUNCTION: In complex with TSC2, inhibits the nutrient-mediated or growth factor-stimulated phosphorylation of S6K1 and EIF4EBP1 by negatively regulating mTORC1 signaling (By similarity). Implicated as a tumor suppressor. Involved in microtubule-mediated protein transport, but this seems to be due to unregulated mTOR signaling (PubMed:16707451). Acts as a co-chaperone for HSP90AA1 facilitating HSP…	Hamartin OS=Mus musculus OX=10090 GN=Tsc1 PE=1 SV=1 - [TSC1_MOUSE]	1.89	2	2	2	1161	128.666	6.3667	1.22346	1.07901	1.00638	1.10295	0.844605	0.885625	0.865962	0.865397	1.2745	0.0215624
P46467	Vacuolar protein sorting-associated protein 4B	Vps4b	FUNCTION: Involved in late steps of the endosomal multivesicular bodies (MVB) pathway. Recognizes membrane-associated ESCRT-III assemblies and catalyzes their disassembly, possibly in combination with membrane fission. Redistributes the ESCRT-III components to the cytoplasm for further rounds of MVB sorting. MVBs contain intraluminal vesicles (ILVs) that are generated by invagination and scission…	Vacuolar protein sorting-associated protein 4B OS=Mus musculus OX=10090 GN=Vps4b PE=1 SV=2 - [VPS4B_MOUSE]	21.4	6	9	16	444	49.3885	7.10791	1.12416	1.15117	1.23401	1.16978	0.959762	0.964776	0.833839	0.919459	1.27225	0.00982983
Q7TQF7	Amphiphysin	Amph	FUNCTION: May participate in mechanisms of regulated exocytosis in synapses and certain endocrine cell types. May control the properties of the membrane associated cytoskeleton (By similarity). {ECO:0000250}.	Amphiphysin OS=Mus musculus OX=10090 GN=Amph PE=1 SV=1 - [AMPH_MOUSE]	2.04	1	2	4	686	74.9672	4.62744	1.2393	1.00853	1.13656	1.12813	0.918992	0.897878	0.843858	0.886909	1.27198	0.0266227
Q80XS6	Protein Smaug homolog 2	Samd4b	FUNCTION: Has transcriptional repressor activity. Overexpression inhibits the transcriptional activities of AP-1, p53/TP53 and CDKN1A (By similarity). {ECO:0000250}.	Protein Smaug homolog 2 OS=Mus musculus OX=10090 GN=Samd4b PE=1 SV=1 - [SMAG2_MOUSE]	4.08	3	3	3	687	74.9769	6.7417	1.16992	1.04019	1.2085	1.13954	0.965169	0.938415	0.78859	0.897392	1.26983	0.0318904
Q60715	Prolyl 4-hydroxylase subunit alpha-1	P4ha1	FUNCTION: Catalyzes the post-translational formation of 4-hydroxyproline in -Xaa-Pro-Gly- sequences in collagens and other proteins.	Prolyl 4-hydroxylase subunit alpha-1 OS=Mus musculus OX=10090 GN=P4ha1 PE=1 SV=2 - [P4HA1_MOUSE]	8.99	5	5	8	534	60.8718	5.89697	1.05906	1.26067	1.10505	1.1416	0.93553	0.89944	0.866576	0.900515	1.26771	0.0198274
Q8R191	Synaptogyrin-3	Syngr3	FUNCTION: May play a role in regulated exocytosis (PubMed:10383386). May indirectly regulate the activity of the plasma membrane dopamine transporter SLC6A3 and thereby regulate dopamine transport back from the synaptic cleft into the presynaptic terminal (PubMed:19357284). {ECO:0000269|PubMed:10383386, ECO:0000269|PubMed:19357284}.	Synaptogyrin-3 OS=Mus musculus OX=10090 GN=Syngr3 PE=1 SV=1 - [SNG3_MOUSE]	3.49	1	1	1	229	24.5454	8.17725	1.00999	1.00228	1.0368	1.01635	0.852076	0.805221	0.747933	0.801743	1.26768	0.0025366
Q62136	Tyrosine-protein phosphatase non-receptor type 21	Ptpn21	FUNCTION: May be involved in the regulation of growth and differentiation of liver cells.	Tyrosine-protein phosphatase non-receptor type 21 OS=Mus musculus OX=10090 GN=Ptpn21 PE=1 SV=1 - [PTN21_MOUSE]	1.19	1	2	2	1176	133.407	7.6792	1.06987	1.12542	1.26623	1.15384	0.962876	0.88414	0.884976	0.910664	1.26703	0.0191152
Q8C7H1	Methylmalonic aciduria type A homolog, mitochondrial	Mmaa	FUNCTION: GTPase, binds and hydrolyzes GTP. Involved in intracellular vitamin B12 metabolism, mediates the transport of cobalamin (Cbl) into mitochondria for the final steps of adenosylcobalamin (AdoCbl) synthesis. Functions as a G-protein chaperone that assists AdoCbl cofactor delivery from MMAB to the methylmalonyl-CoA mutase (MMUT) and reactivation of the enzyme during catalysis. {ECO:0000250|…	Methylmalonic aciduria type A homolog, mitochondrial OS=Mus musculus OX=10090 GN=Mmaa PE=1 SV=1 - [MMAA_MOUSE]	11.33	5	5	10	415	45.9032	9.31982	1.02525	1.01053	1.15105	1.06228	0.903426	0.872679	0.739882	0.838662	1.26663	0.0290756
Q6P5F7	Protein tweety homolog 3	Ttyh3	FUNCTION: Probable large-conductance Ca(2+)-activated chloride channel. May play a role in Ca(2+) signal transduction (By similarity). {ECO:0000250}.	Protein tweety homolog 3 OS=Mus musculus OX=10090 GN=Ttyh3 PE=1 SV=1 - [TTYH3_MOUSE]	1.53	1	1	2	524	57.6771	5.84619	1.30869	1.12405	1.1952	1.20931	0.941308	0.926755	0.99719	0.955084	1.26619	0.0117717
Q9D0D4	Probable dimethyladenosine transferase	Dimt1	FUNCTION: Specifically dimethylates two adjacent adenosines in the loop of a conserved hairpin near the 3'-end of 18S rRNA in the 40S particle. Involved in the pre-rRNA processing steps leading to small-subunit rRNA production independently of its RNA-modifying catalytic activity. {ECO:0000250|UniProtKB:Q9UNQ2}.	Probable dimethyladenosine transferase OS=Mus musculus OX=10090 GN=Dimt1 PE=2 SV=1 - [DIM1_MOUSE]	2.24	1	1	3	313	35.252	9.99365	1.20503	1.1147	1.11604	1.14526	0.934135	0.816092	0.963656	0.904628	1.266	0.0112577
P21995	Embigin	Emb	FUNCTION: Plays a role in targeting the monocarboxylate transporters SLC16A1 and SLC16A7 to the cell membrane (By similarity). Plays a role in the outgrowth of motoneurons and in the formation of neuromuscular junctions. Following muscle denervation, promotes nerve terminal sprouting and the formation of additional acetylcholine receptor clusters at synaptic sites without affecting terminal Schwa…	Embigin OS=Mus musculus OX=10090 GN=Emb PE=1 SV=2 - [EMB_MOUSE]	16.97	6	6	8	330	37.0408	6.02393	1.07214	1.01056	0.904907	0.995869	0.790765	0.760959	0.808864	0.786863	1.26562	0.0146706
P31938	Dual specificity mitogen-activated protein kinase kinase 1	Map2k1	FUNCTION: Dual specificity protein kinase which acts as an essential component of the MAP kinase signal transduction pathway. Binding of extracellular ligands such as growth factors, cytokines and hormones to their cell-surface receptors activates RAS and this initiates RAF1 activation. RAF1 then further activates the dual-specificity protein kinases MAP2K1/MEK1 and MAP2K2/MEK2. Both MAP2K1/MEK1 …	Dual specificity mitogen-activated protein kinase kinase 1 OS=Mus musculus OX=10090 GN=Map2k1 PE=1 SV=2 - [MP2K1_MOUSE]	19.59	5	9	14	393	43.4464	6.69775	1.22237	1.08008	1.12678	1.14308	0.93115	0.905844	0.876696	0.904563	1.26368	0.00595708
Q9CWU4	UPF0690 protein C1orf52 homolog			UPF0690 protein C1orf52 homolog OS=Mus musculus OX=10090 PE=1 SV=1 - [CA052_MOUSE]	6.67	1	1	3	180	20.0889	5.10986	1.1958	1.0102	1.07324	1.09308	0.858312	0.920631	0.820703	0.866549	1.26142	0.0214643
Q04750	DNA topoisomerase 1	Top1	FUNCTION: Releases the supercoiling and torsional tension of DNA introduced during the DNA replication and transcription by transiently cleaving and rejoining one strand of the DNA duplex. Introduces a single-strand break via transesterification at a target site in duplex DNA. The scissile phosphodiester is attacked by the catalytic tyrosine of the enzyme, resulting in the formation of a DNA-(3'-…	DNA topoisomerase 1 OS=Mus musculus OX=10090 GN=Top1 PE=1 SV=2 - [TOP1_MOUSE]	12.91	12	12	19	767	90.8189	9.33447	1.22593	1.09578	1.15095	1.15755	0.927944	0.898231	0.929804	0.91866	1.26004	0.0036246
Q8C170	Unconventional myosin-IXa	Myo9a	FUNCTION: Myosins are actin-based motor molecules with ATPase activity. Unconventional myosins serve in intracellular movements. Regulates Rho by stimulating it's GTPase activity in neurons. Required for the regulation of neurite branching and motor neuron axon guidance (PubMed:27259756). {ECO:0000250|UniProtKB:Q9Z1N3, ECO:0000269|PubMed:27259756}.	Unconventional myosin-IXa OS=Mus musculus OX=10090 GN=Myo9a PE=1 SV=2 - [MYO9A_MOUSE]	0.67	1	2	3	2542	291.937	8.96826	1.21805	1.08803	1.25304	1.18637	1.06877	0.925292	0.832286	0.942116	1.25926	0.0455388
Q8K114	Integrator complex subunit 9	Ints9	FUNCTION: Component of the Integrator (INT) complex, a complex involved in the small nuclear RNAs (snRNA) U1 and U2 transcription and in their 3'-box-dependent processing. The Integrator complex is associated with the C-terminal domain (CTD) of RNA polymerase II largest subunit (POLR2A) and is recruited to the U1 and U2 snRNAs genes. Mediates recruitment of cytoplasmic dynein to the nuclear envel…	Integrator complex subunit 9 OS=Mus musculus OX=10090 GN=Ints9 PE=1 SV=1 - [INT9_MOUSE]	6.69	4	4	6	658	74.0299	6.40479	1.27869	1.07098	1.15125	1.16698	0.911786	0.913423	0.958208	0.927806	1.25778	0.0185314
P22682	E3 ubiquitin-protein ligase CBL	Cbl	FUNCTION: Adapter protein that functions as a negative regulator of many signaling pathways that are triggered by activation of cell surface receptors. Acts as an E3 ubiquitin-protein ligase, which accepts ubiquitin from specific E2 ubiquitin-conjugating enzymes, and then transfers it to substrates promoting their degradation by the proteasome. Ubiquitinates SPRED2 (By similarity). Recognizes act…	E3 ubiquitin-protein ligase CBL OS=Mus musculus OX=10090 GN=Cbl PE=1 SV=3 - [CBL_MOUSE]	9.53	8	8	15	913	100.5	6.66846	1.18407	0.983517	1.18284	1.11681	0.896529	0.909532	0.85813	0.888063	1.25758	0.0287353
Q8C078	Calcium/calmodulin-dependent protein kinase kinase 2	Camkk2	FUNCTION: Calcium/calmodulin-dependent protein kinase belonging to a proposed calcium-triggered signaling cascade involved in a number of cellular processes. Phosphorylates CAMK1, CAMK4 and CAMK1D (By similarity). Efficiently phosphorylates 5'-AMP-activated protein kinase (AMPK) trimer, including that consisting of PRKAA1, PRKAB1 and PRKAG1. This phosphorylation is stimulated in response to Ca(2+…	Calcium/calmodulin-dependent protein kinase kinase 2 OS=Mus musculus OX=10090 GN=Camkk2 PE=1 SV=2 - [KKCC2_MOUSE]	3.06	2	2	2	588	64.5765	5.89697	1.13687	1.2494	1.16051	1.18226	0.911286	0.974877	0.936393	0.940852	1.25659	0.00343868
P13597	Intercellular adhesion molecule 1	Icam1	FUNCTION: ICAM proteins are ligands for the leukocyte adhesion protein LFA-1 (integrin alpha-L/beta-2). During leukocyte trans-endothelial migration, ICAM1 engagement promotes the assembly of endothelial apical cups through ARHGEF26/SGEF and RHOG activation (By similarity). {ECO:0000250}.	Intercellular adhesion molecule 1 OS=Mus musculus OX=10090 GN=Icam1 PE=1 SV=1 - [ICAM1_MOUSE]	14.9	9	9	13	537	58.8072	6.12549	1.35269	1.17964	1.19418	1.24217	1.06757	0.968191	0.933887	0.989883	1.25486	0.0210458
Q8C3I8	Protein HGH1 homolog	Hgh1		Protein HGH1 homolog OS=Mus musculus OX=10090 GN=Hgh1 PE=1 SV=1 - [HGH1_MOUSE]	9.16	2	2	2	393	42.8891	4.7417	1.11378	0.994454	1.12447	1.07757	0.884376	0.87153	0.829213	0.861706	1.2505	0.00858704
Q8VE09	Tetratricopeptide repeat protein 39C	Ttc39c		Tetratricopeptide repeat protein 39C OS=Mus musculus OX=10090 GN=Ttc39c PE=1 SV=2 - [TT39C_MOUSE]	5.86	3	3	4	580	65.4032	6.87354	1.0477	1.17113	1.18749	1.13544	0.967136	0.887904	0.871197	0.908746	1.24946	0.0129805
Q8BGS0	Protein MAK16 homolog	Mak16		Protein MAK16 homolog OS=Mus musculus OX=10090 GN=Mak16 PE=1 SV=1 - [MAK16_MOUSE]	9.12	2	2	2	296	35.1636	5.31299	1.15466	1.01495	1.20158	1.12373	0.88027	0.956873	0.862148	0.899764	1.24892	0.0238396
Q9CZ57	5-methylcytosine rRNA methyltransferase NSUN4	Nsun4	FUNCTION: Involved in mitochondrial ribosome assembly. 5-methylcytosine rRNA methyltransferase that probably is involved in mitochondrial ribosome small subunit (SSU) maturation by methylation of mitochondrial 12S rRNA at position 911; the function is independent of MTERFD2/MTERF4 and assembled mitochondrial ribosome large subunit (LSU). Targeted to LSU by MTERFD2/MTERF4 and probably is involved …	5-methylcytosine rRNA methyltransferase NSUN4 OS=Mus musculus OX=10090 GN=Nsun4 PE=1 SV=1 - [NSUN4_MOUSE]	3.94	2	2	3	381	42.8259	8.25049	1.02887	1.11441	1.12233	1.08854	0.929327	0.8647	0.821279	0.871769	1.24865	0.00749708
Q9DCC4	Pyrroline-5-carboxylate reductase 3	Pycr3	FUNCTION: Enzyme that catalyzes the last step in proline biosynthesis. Proline is synthesized from either glutamate or ornithine; both are converted to pyrroline-5-carboxylate (P5C), and then to proline via pyrroline-5-carboxylate reductases (PYCRs). PYCRL is exclusively linked to the conversion of ornithine to proline. {ECO:0000250|UniProtKB:Q53H96}.	Pyrroline-5-carboxylate reductase 3 OS=Mus musculus OX=10090 GN=Pycr3 PE=1 SV=2 - [P5CR3_MOUSE]	14.96	4	4	9	274	28.7027	7.26904	1.1111	1.03217	1.03878	1.06068	0.908351	0.886729	0.760375	0.851818	1.2452	0.0165451
Q9D483	DNA-directed RNA polymerase III subunit RPC3	Polr3c	FUNCTION: DNA-dependent RNA polymerase catalyzes the transcription of DNA into RNA using the four ribonucleoside triphosphates as substrates. Specific core component of RNA polymerase III which synthesizes small RNAs, such as 5S rRNA and tRNAs. May direct with other members of the subcomplex RNA Pol III binding to the TFIIIB-DNA complex via the interactions between TFIIIB and POLR3F. May be invol…	DNA-directed RNA polymerase III subunit RPC3 OS=Mus musculus OX=10090 GN=Polr3c PE=1 SV=1 - [RPC3_MOUSE]	4.32	3	3	3	533	60.6674	7.57666	1.19899	1.10102	1.1321	1.14404	0.974935	0.9358	0.845792	0.918842	1.24509	0.00931818
P58058	NAD kinase	Nadk		NAD kinase OS=Mus musculus OX=10090 GN=Nadk PE=1 SV=2 - [NADK_MOUSE]	12.53	5	5	8	439	48.5663	6.52197	1.14435	1.20281	1.13873	1.16196	0.880376	0.955881	0.966758	0.934338	1.24362	0.00259579
P01899	H-2 class I histocompatibility antigen, D-B alpha chain	H2-D1	FUNCTION: Involved in the presentation of foreign antigens to the immune system.	H-2 class I histocompatibility antigen, D-B alpha chain OS=Mus musculus OX=10090 GN=H2-D1 PE=1 SV=2 - [HA11_MOUSE]	35.64	8	12	54	362	40.8103	6.72705	1.25357	1.11765	1.20098	1.19073	0.902957	0.948282	1.02252	0.95792	1.24304	0.0115535
Q9R233	Tapasin	Tapbp	FUNCTION: Involved in the association of MHC class I with transporter associated with antigen processing (TAP) and in the assembly of MHC class I with peptide (peptide loading).	Tapasin OS=Mus musculus OX=10090 GN=Tapbp PE=1 SV=2 - [TPSN_MOUSE]	18.71	8	8	20	465	49.7051	8.49951	1.27638	1.17921	1.058	1.1712	0.911361	0.976884	0.940375	0.942873	1.24216	0.0257722
Q80US4	Actin-related protein 5	Actr5	FUNCTION: Proposed core component of the chromatin remodeling INO80 complex which is involved in transcriptional regulation, DNA replication and probably DNA repair. Involved in DNA double-strand break repair and UV-damage excision repair (By similarity). {ECO:0000250}.	Actin-related protein 5 OS=Mus musculus OX=10090 GN=Actr5 PE=1 SV=3 - [ARP5_MOUSE]	2.98	2	2	2	605	67.8022	5.18604	1.15167	1.15696	1.10866	1.1391	0.927498	0.889938	0.933708	0.917048	1.24214	0.000413278
Q9JMD0	BUB3-interacting and GLEBS motif-containing protein ZNF207	Znf207	FUNCTION: Kinetochore- and microtubule-binding protein that plays a key role in spindle assembly. ZNF207/BuGZ is mainly composed of disordered low-complexity regions and undergoes phase transition or coacervation to form temperature-dependent liquid droplets. Coacervation promotes microtubule bundling and concentrates tubulin, promoting microtubule polymerization and assembly of spindle and spind…	BUB3-interacting and GLEBS motif-containing protein ZNF207 OS=Mus musculus OX=10090 GN=Znf207 PE=1 SV=1 - [ZN207_MOUSE]	7.88	4	4	8	495	52.7581	9.1001	1.13871	1.08682	1.13616	1.12056	0.960754	0.859225	0.887539	0.902506	1.24161	0.00325558
Q5FWI3	Cell surface hyaluronidase	Cemip2	FUNCTION: Cell surface hyaluronidase that mediates the initial cleavage of extracellular high-molecular-weight hyaluronan into intermediate-size hyaluronan of approximately 5 kDa fragments (By similarity). Acts as a regulator of angiogenesis and heart morphogenesis by mediating degradation of extracellular hyaluronan, thereby regulating VEGF signaling (By similarity). Is very specific to hyaluron…	Cell surface hyaluronidase OS=Mus musculus OX=10090 GN=Cemip2 PE=1 SV=1 - [CEIP2_MOUSE]	4.27	5	5	7	1383	153.704	7.78174	1.24734	1.03754	1.07731	1.12073	0.866168	0.910217	0.93259	0.902992	1.24113	0.0317137
Q6PIJ4	Nuclear factor related to kappa-B-binding protein	Nfrkb	FUNCTION: Binds to the DNA consensus sequence 5'-GGGGAATCTCC-3'. {ECO:0000250}.; FUNCTION: Putative regulatory component of the chromatin remodeling INO80 complex which is involved in transcriptional regulation, DNA replication and probably DNA repair. Modulates the deubiquitinase activity of UCHL5 in the INO80 complex (By similarity). {ECO:0000250}.	Nuclear factor related to kappa-B-binding protein OS=Mus musculus OX=10090 GN=Nfrkb PE=1 SV=1 - [NFRKB_MOUSE]	0.77	1	1	1	1296	138.678	9.21729	1.21885	1.10004	1.07194	1.13028	0.948425	0.980126	0.80777	0.912107	1.23919	0.0349001
Q60710	Deoxynucleoside triphosphate triphosphohydrolase SAMHD1	Samhd1	FUNCTION: [Isoform 1]: Protein that acts both as a host restriction factor involved in defense response to virus and as a regulator of DNA end resection at stalled replication forks (By similarity). Has deoxynucleoside triphosphate (dNTPase) activity, which is required to restrict infection by viruses: dNTPase activity reduces cellular dNTP levels to levels too low for retroviral reverse transcri…	Deoxynucleoside triphosphate triphosphohydrolase SAMHD1 OS=Mus musculus OX=10090 GN=Samhd1 PE=1 SV=3 - [SAMH1_MOUSE]	33.43	20	20	54	658	75.8448	7.92822	1.27211	1.15566	1.16819	1.19865	0.874614	0.947187	1.08782	0.969872	1.23589	0.0345492
Q922L6	Negative elongation factor D	Nelfcd	FUNCTION: Essential component of the NELF complex, a complex that negatively regulates the elongation of transcription by RNA polymerase II (By similarity). The NELF complex, which acts via an association with the DSIF complex and causes transcriptional pausing, is counteracted by the P-TEFb kinase complex (By similarity). {ECO:0000250|UniProtKB:Q8IXH7}.	Negative elongation factor D OS=Mus musculus OX=10090 GN=Nelfcd PE=1 SV=2 - [NELFD_MOUSE]	3.38	2	2	2	591	66.2334	5.16064	1.22745	1.0757	1.16937	1.15751	0.900818	0.955646	0.954581	0.937015	1.23531	0.00991178
Q8R322	mRNA export factor GLE1	Gle1	FUNCTION: Required for the export of mRNAs containing poly(A) tails from the nucleus into the cytoplasm. May be involved in the terminal step of the mRNA transport through the nuclear pore complex (NPC) (By similarity). {ECO:0000250}.	mRNA export factor GLE1 OS=Mus musculus OX=10090 GN=Gle1 PE=1 SV=2 - [GLE1_MOUSE]	1.43	1	1	1	699	79.5245	7.60596	1.18384	1.06497	1.07953	1.10945	0.894143	0.933371	0.866924	0.898146	1.23527	0.007396
Q8K3A0	Iron-sulfur cluster co-chaperone protein HscB	Hscb	FUNCTION: Acts as a co-chaperone in iron-sulfur cluster assembly in both mitochondria and the cytoplasm. Required for incorporation of iron-sulfur clusters into SDHB, the iron-sulfur protein subunit of succinate dehydrogenase that is involved in complex II of the mitochondrial electron transport chain. Recruited to SDHB by interaction with SDHAF1 which first binds SDHB and then recruits the iron-…	Iron-sulfur cluster co-chaperone protein HscB OS=Mus musculus OX=10090 GN=Hscb PE=1 SV=2 - [HSC20_MOUSE]	11.54	2	2	2	234	26.6283	7.37158	1.19404	1.03777	1.08082	1.10421	0.979616	0.889248	0.816004	0.894956	1.23381	0.0344884
P51949	CDK-activating kinase assembly factor MAT1	Mnat1	FUNCTION: Stabilizes the cyclin H-CDK7 complex to form a functional CDK-activating kinase (CAK) enzymatic complex. CAK activates the cyclin-associated kinases CDK1, CDK2, CDK4 and CDK6 by threonine phosphorylation. CAK complexed to the core-TFIIH basal transcription factor activates RNA polymerase II by serine phosphorylation of the repetitive C-terminal domain (CTD) of its large subunit (POLR2A)…	CDK-activating kinase assembly factor MAT1 OS=Mus musculus OX=10090 GN=Mnat1 PE=1 SV=2 - [MAT1_MOUSE]	5.5	2	2	2	309	35.8253	5.8208	1.03285	1.05995	0.950025	1.01428	0.896612	0.843028	0.730508	0.823383	1.23184	0.0319208
O35450	FK506-binding protein-like	Fkbpl	FUNCTION: May be involved in response to X-ray. Regulates p21 protein stability by binding to Hsp90 and p21. {ECO:0000250}.	FK506-binding protein-like OS=Mus musculus OX=10090 GN=Fkbpl PE=2 SV=1 - [FKBPL_MOUSE]	8.36	3	3	3	347	38.2776	7.73779	1.1512	1.12172	0.991699	1.08821	0.829954	0.940826	0.879536	0.883439	1.23179	0.0249679
Q9ER38	Torsin-3A	Tor3a		Torsin-3A OS=Mus musculus OX=10090 GN=Tor3a PE=1 SV=2 - [TOR3A_MOUSE]	12.73	5	5	9	385	43.7853	6.27783	1.14764	1.08483	1.14544	1.12597	0.907425	0.951961	0.886069	0.915152	1.23036	0.0017317
P63166	Small ubiquitin-related modifier 1	Sumo1	FUNCTION: Ubiquitin-like protein that can be covalently attached to proteins as a monomer or a lysine-linked polymer. Covalent attachment via an isopeptide bond to its substrates requires prior activation by the E1 complex SAE1-SAE2 and linkage to the E2 enzyme UBE2I, and can be promoted by E3 ligases such as PIAS1-4, RANBP2 or CBX4. This post-translational modification on lysine residues of prot…	Small ubiquitin-related modifier 1 OS=Mus musculus OX=10090 GN=Sumo1 PE=1 SV=1 - [SUMO1_MOUSE]	36.63	4	4	4	101	11.5497	5.51611	1.20505	1.12328	1.15478	1.16104	0.899099	1.03187	0.906295	0.945756	1.22763	0.0119549
Q99KE1	NAD-dependent malic enzyme, mitochondrial	Me2		NAD-dependent malic enzyme, mitochondrial OS=Mus musculus OX=10090 GN=Me2 PE=1 SV=1 - [MAOM_MOUSE]	14.26	8	8	15	589	65.7569	7.60596	1.11071	1.09531	1.06311	1.08971	0.994181	0.869196	0.802555	0.888644	1.22626	0.0255082
Q3U3W5	Protein arginine N-methyltransferase 9	Prmt9	FUNCTION: Arginine methyltransferase that can both catalyze the formation of omega-N monomethylarginine (MMA) and symmetrical dimethylarginine (sDMA). Specifically mediates the symmetrical dimethylation of SF3B2. Involved in the regulation of alternative splicing of pre-mRNA. {ECO:0000250|UniProtKB:Q6P2P2}.	Protein arginine N-methyltransferase 9 OS=Mus musculus OX=10090 GN=Prmt9 PE=2 SV=2 - [ANM9_MOUSE]	2.48	2	2	2	846	94.1594	5.36377	1.1119	1.07541	1.18815	1.12515	0.856327	0.935251	0.965021	0.918866	1.2245	0.0112987
Q3TDK6	Protein rogdi homolog	Rogdi		Protein rogdi homolog OS=Mus musculus OX=10090 GN=Rogdi PE=1 SV=2 - [ROGDI_MOUSE]	20.21	5	5	10	287	32.0797	8.17725	1.09697	1.15799	1.22498	1.15998	1.00835	0.920958	0.913144	0.947485	1.22427	0.0113973
Q8BFR4	N-acetylglucosamine-6-sulfatase	Gns		N-acetylglucosamine-6-sulfatase OS=Mus musculus OX=10090 GN=Gns PE=1 SV=1 - [GNS_MOUSE]	13.79	7	7	13	544	61.1357	8.23584	1.25209	1.0525	1.18064	1.16174	0.974921	1.00882	0.863496	0.94908	1.22407	0.0436168
Q8C0Q2	Zinc fingers and homeoboxes protein 3	Zhx3	FUNCTION: Acts as a transcriptional repressor. Involved in the early stages of mesenchymal stem cell (MSC) osteogenic differentiation. Is a regulator of podocyte gene expression during primary glomerula disease. Binds to promoter DNA.	Zinc fingers and homeoboxes protein 3 OS=Mus musculus OX=10090 GN=Zhx3 PE=1 SV=2 - [ZHX3_MOUSE]	2.84	2	2	2	951	104.277	6.56592	1.06173	0.919308	1.0646	1.01521	0.875279	0.869683	0.744859	0.82994	1.22323	0.0446035
Q9JI19	Acidic fibroblast growth factor intracellular-binding protein	Fibp	FUNCTION: May be involved in mitogenic function of FGF1 (By similarity). May mediate with IER2 FGF-signaling in the establishment of laterality in the embryo (By similarity). {ECO:0000250|UniProtKB:O43427, ECO:0000250|UniProtKB:Q6T938}.	Acidic fibroblast growth factor intracellular-binding protein OS=Mus musculus OX=10090 GN=Fibp PE=1 SV=1 - [FIBP_MOUSE]	4.2	2	2	4	357	41.1782	6.75635	1.19582	1.11333	1.11879	1.14265	0.957841	1.0018	0.84477	0.934805	1.22234	0.0181238
Q9WTU0	Lysine-specific demethylase PHF2	Phf2	FUNCTION: Lysine demethylase that demethylates both histones and non-histone proteins. Enzymatically inactive by itself, and becomes active following phosphorylation by PKA: forms a complex with ARID5B and mediates demethylation of methylated ARID5B. Demethylation of ARID5B leads to target the PHF2-ARID5B complex to target promoters, where PHF2 mediates demethylation of dimethylated 'Lys-9' of hi…	Lysine-specific demethylase PHF2 OS=Mus musculus OX=10090 GN=Phf2 PE=1 SV=2 - [PHF2_MOUSE]	1.64	2	2	2	1096	120.739	9.17334	1.08656	0.960023	1.10876	1.05178	0.848865	0.94093	0.796475	0.86209	1.22004	0.0389174
Q99JY3	GTPase IMAP family member 4	Gimap4	FUNCTION: During thymocyte development, may play a role in the regulation of apoptosis. {ECO:0000269|PubMed:16509771, ECO:0000269|PubMed:16569770}.	GTPase IMAP family member 4 OS=Mus musculus OX=10090 GN=Gimap4 PE=1 SV=2 - [GIMA4_MOUSE]	44.82	13	14	42	328	38.0204	6.22705	1.26077	1.13012	1.10967	1.16685	0.94087	0.979085	0.951135	0.95703	1.21924	0.0125482
Q9ERD7	Tubulin beta-3 chain	Tubb3	FUNCTION: Tubulin is the major constituent of microtubules. It binds two moles of GTP, one at an exchangeable site on the beta chain and one at a non-exchangeable site on the alpha chain. TUBB3 plays a critical role in proper axon guidance and mantainance. Binding of NTN1/Netrin-1 to its receptor UNC5C might cause dissociation of UNC5C from polymerized TUBB3 in microtubules and thereby lead to in…	Tubulin beta-3 chain OS=Mus musculus OX=10090 GN=Tubb3 PE=1 SV=1 - [TBB3_MOUSE]	37.33	2	14	77	450	50.3862	4.93213	1.07886	1.04776	1.14318	1.08993	0.854445	1.00171	0.828252	0.894803	1.21807	0.032708
Q8CHG7	Rap guanine nucleotide exchange factor 2	Rapgef2	FUNCTION: Functions as a guanine nucleotide exchange factor (GEF), which activates Rap and Ras family of small GTPases by exchanging bound GDP for free GTP in a cAMP-dependent manner. Serves as a link between cell surface receptors and Rap/Ras GTPases in intracellular signaling cascades. Acts also as an effector for Rap1 by direct association with Rap1-GTP thereby leading to the amplification of …	Rap guanine nucleotide exchange factor 2 OS=Mus musculus OX=10090 GN=Rapgef2 PE=1 SV=2 - [RPGF2_MOUSE]	0.6	1	1	1	1496	166.311	6.60986	1.07477	1.1319	1.28002	1.16223	0.952924	0.950254	0.961439	0.954872	1.21716	0.0276487
Q9Z2X8	Kelch-like ECH-associated protein 1	Keap1	FUNCTION: Substrate-specific adapter of a BCR (BTB-CUL3-RBX1) E3 ubiquitin ligase complex that regulates the response to oxidative stress by targeting NFE2L2/NRF2 for ubiquitination (PubMed:9887101, PubMed:12682069, PubMed:15282312, PubMed:15367669, PubMed:15581590). KEAP1 acts as a key sensor of oxidative and electrophilic stress: in normal conditions, the BCR(KEAP1) complex mediates ubiquitinat…	Kelch-like ECH-associated protein 1 OS=Mus musculus OX=10090 GN=Keap1 PE=1 SV=1 - [KEAP1_MOUSE]	3.53	2	2	2	624	69.5079	6.44287	1.22951	1.04579	1.14499	1.1401	0.971218	0.94833	0.893448	0.937665	1.21589	0.0249663
Q8K394	Inactive phospholipase C-like protein 2	Plcl2	FUNCTION: May play an role in the regulation of Ins(1,4,5)P3 around the endoplasmic reticulum. {ECO:0000269|PubMed:10581172}.	Inactive phospholipase C-like protein 2 OS=Mus musculus OX=10090 GN=Plcl2 PE=1 SV=2 - [PLCL2_MOUSE]	2.93	3	3	3	1128	125.692	6.91748	1.25028	1.13166	1.05931	1.14708	0.927378	0.959095	0.945142	0.943872	1.2153	0.0227157
Q8BFQ4	WD repeat-containing protein 82	Wdr82	FUNCTION: Regulatory component of the SET1 complex implicated in the tethering of this complex to transcriptional start sites of active genes. Facilitates histone H3 'Lys-4' methylation via recruitment of the SETD1A or SETD1B to the 'Ser-5' phosphorylated C-terminal domain (CTD) of RNA polymerase II large subunit (POLR2A). Component of PTW/PP1 phosphatase complex, which plays a role in the contro…	WD repeat-containing protein 82 OS=Mus musculus OX=10090 GN=Wdr82 PE=1 SV=1 - [WDR82_MOUSE]	16.93	6	6	6	313	35.0565	7.69385	1.19865	1.17684	0.983887	1.11979	0.950454	0.89906	0.91742	0.922311	1.21412	0.0475388
Q9CWK3	CD2 antigen cytoplasmic tail-binding protein 2	Cd2bp2	FUNCTION: Involved in pre-mRNA splicing as component of the U5 snRNP complex that is involved in spliceosome assembly. {ECO:0000250}.	CD2 antigen cytoplasmic tail-binding protein 2 OS=Mus musculus OX=10090 GN=Cd2bp2 PE=1 SV=1 - [CD2B2_MOUSE]	6.14	2	2	4	342	37.6711	4.60205	1.19658	1.06102	1.1331	1.13024	0.955544	0.9627	0.876946	0.93173	1.21305	0.0142613
Q8VI84	Nucleolar complex protein 3 homolog	Noc3l	FUNCTION: May be required for adipogenesis. {ECO:0000269|PubMed:15564382}.	Nucleolar complex protein 3 homolog OS=Mus musculus OX=10090 GN=Noc3l PE=2 SV=2 - [NOC3L_MOUSE]	2.35	2	2	4	807	93.1528	9.08545	1.27307	1.08925	1.11057	1.15763	0.901811	0.954839	1.0101	0.955584	1.21144	0.0374926
Q8VE18	Protein SMG8	Smg8	FUNCTION: Involved in nonsense-mediated decay (NMD) of mRNAs containing premature stop codons. Is recruited by release factors to stalled ribosomes together with SMG1 and SMG9 (forming the SMG1C protein kinase complex) and, in the SMG1C complex, is required to mediate the recruitment of SMG1 to the ribosome:SURF complex and to suppress SMG1 kinase activity until the ribosome:SURF complex locates …	Protein SMG8 OS=Mus musculus OX=10090 GN=Smg8 PE=1 SV=1 - [SMG8_MOUSE]	6.56	6	6	7	991	109.597	7.76709	1.10638	1.15239	1.08049	1.11309	0.969917	0.963207	0.826335	0.91982	1.21011	0.0196366
P57784	U2 small nuclear ribonucleoprotein A'	Snrpa1	FUNCTION: Involved in pre-mRNA splicing as component of the spliceosome. Associated with sn-RNP U2, where it contributes to the binding of stem loop IV of U2 snRNA. {ECO:0000250|UniProtKB:P09661}.	U2 small nuclear ribonucleoprotein A' OS=Mus musculus OX=10090 GN=Snrpa1 PE=1 SV=2 - [RU2A_MOUSE]	19.61	5	5	9	255	28.3401	8.6167	1.23298	1.09033	1.09102	1.13811	0.977657	0.966989	0.879807	0.941484	1.20884	0.0255835
P58929	Glucocorticoid modulatory element-binding protein 2	Gmeb2	FUNCTION: Trans-acting factor that binds to glucocorticoid modulatory elements (GME) present in the TAT (tyrosine aminotransferase) promoter and increases sensitivity to low concentrations of glucocorticoids. Binds also to the transferrin receptor promoter (By similarity). {ECO:0000250}.	Glucocorticoid modulatory element-binding protein 2 OS=Mus musculus OX=10090 GN=Gmeb2 PE=2 SV=2 - [GMEB2_MOUSE]	1.51	1	1	2	530	56.5957	5.31299	1.1906	1.09577	1.14793	1.14476	0.981635	0.973671	0.891713	0.949006	1.20627	0.00788294
P08030	Adenine phosphoribosyltransferase	Aprt	FUNCTION: Catalyzes a salvage reaction resulting in the formation of AMP, that is energically less costly than de novo synthesis.	Adenine phosphoribosyltransferase OS=Mus musculus OX=10090 GN=Aprt PE=1 SV=2 - [APT_MOUSE]	23.33	5	5	11	180	19.7115	6.78564	1.20965	1.14821	1.01738	1.12508	0.963003	0.876012	0.963093	0.934036	1.20454	0.0399513
Q8CJF7	Protein ELYS	Ahctf1	FUNCTION: Required for the assembly of a functional nuclear pore complex (NPC) on the surface of chromosomes as nuclei form at the end of mitosis. May initiate NPC assembly by binding to chromatin and recruiting the Nup107-160 subcomplex of the NPC. Also required for the localization of the Nup107-160 subcomplex of the NPC to the kinetochore during mitosis and for the completion of cytokinesis (B…	Protein ELYS OS=Mus musculus OX=10090 GN=Ahctf1 PE=1 SV=1 - [ELYS_MOUSE]	5.35	12	12	17	2243	247.493	6.55127	1.13152	1.06815	1.0522	1.08396	0.961081	0.886694	0.854312	0.900695	1.20346	0.010017
Q3U9G9	Delta(14)-sterol reductase LBR	Lbr	FUNCTION: Catalyzes the reduction of the C14-unsaturated bond of lanosterol, as part of the metabolic pathway leading to cholesterol biosynthesis (PubMed:18785926). Plays a critical role in myeloid cell cholesterol biosynthesis which is essential to both myeloid cell growth and functional maturation (PubMed:22140257). Mediates the activation of NADPH oxidases, perhaps by maintaining critical leve…	Delta(14)-sterol reductase LBR OS=Mus musculus OX=10090 GN=Lbr PE=1 SV=2 - [LBR_MOUSE]	14.22	10	10	24	626	71.3945	9.36377	1.19627	1.09315	1.09143	1.12695	0.910756	0.97965	0.919044	0.936483	1.20339	0.00961553
Q9DBT5	AMP deaminase 2	Ampd2	FUNCTION: AMP deaminase plays a critical role in energy metabolism. Catalyzes the deamination of AMP to IMP and plays an important role in the purine nucleotide cycle (By similarity). {ECO:0000250}.	AMP deaminase 2 OS=Mus musculus OX=10090 GN=Ampd2 PE=1 SV=1 - [AMPD2_MOUSE]	12.78	8	11	16	798	91.9654	6.22705	1.12103	1.19473	1.0649	1.12689	1.03199	0.897131	0.886661	0.938593	1.20062	0.0349495
Q8C5P5	5'-nucleotidase domain-containing protein 1	Nt5dc1		5'-nucleotidase domain-containing protein 1 OS=Mus musculus OX=10090 GN=Nt5dc1 PE=1 SV=2 - [NT5D1_MOUSE]	5.14	2	2	2	467	53.0602	6.32861	1.16463	1.04222	1.18354	1.13013	1.02484	0.9164	0.88321	0.941484	1.20037	0.0375128
Q8K2L8	Trafficking protein particle complex subunit 12	Trappc12	FUNCTION: Component of the TRAPP complex, which is involved in endoplasmic reticulum to Golgi apparatus trafficking at a very early stage. Also plays a role in chromosome congression, kinetochore assembly and stability and controls the recruitment of CENPE to the kinetochores. {ECO:0000250|UniProtKB:Q8WVT3}.	Trafficking protein particle complex subunit 12 OS=Mus musculus OX=10090 GN=Trappc12 PE=1 SV=2 - [TPC12_MOUSE]	14.68	10	10	24	797	87.6388	4.80518	0.833724	0.96779	0.93347	0.911661	1.04045	1.09311	1.14856	1.09404	0.833297	0.0231062
Q9CX30	Protein YIF1B	Yif1b	FUNCTION: Involved in the anterograde traffic pathway from the endoplasmic reticulum to the plasma membrane and the organization of the Golgi architecture (PubMed:26077767). Plays a key role in targeting to neuronal dendrites receptors such as HTR1A (By similarity). {ECO:0000250|UniProtKB:Q6PEC3, ECO:0000269|PubMed:26077767}.	Protein YIF1B OS=Mus musculus OX=10090 GN=Yif1b PE=1 SV=2 - [YIF1B_MOUSE]	4.18	1	1	4	311	33.9608	9.14404	0.854482	0.978461	0.933474	0.922139	1.104	1.17768	1.04316	1.10828	0.832045	0.0248561
O54834	Rho GTPase-activating protein 6	Arhgap6	FUNCTION: GTPase activator for the Rho-type GTPases by converting them to an inactive GDP-bound state. Could regulate the interactions of signaling molecules with the actin cytoskeleton. Promotes continuous elongation of cytoplasmic processes during cell motility and simultaneous retraction of the cell body changing the cell morphology (By similarity). {ECO:0000250}.	Rho GTPase-activating protein 6 OS=Mus musculus OX=10090 GN=Arhgap6 PE=1 SV=3 - [RHG06_MOUSE]	0.91	1	1	1	987	108.777	8.27979	0.966611	0.910606	1.00279	0.960001	1.2337	1.1207	1.1084	1.15426	0.831699	0.0155684
P58681	Toll-like receptor 7	Tlr7	FUNCTION: Endosomal receptor that plays a key role in innate and adaptive immunity. Controls host immune response against pathogens through recognition of uridine-containing single strand RNAs (ssRNAs) of viral origin or guanosine analogs (PubMed:21402738). Upon binding to agonists, undergoes dimerization that brings TIR domains from the two molecules into direct contact, leading to the recruitme…	Toll-like receptor 7 OS=Mus musculus OX=10090 GN=Tlr7 PE=1 SV=1 - [TLR7_MOUSE]	1.9	2	2	2	1050	121.759	7.02002	0.843031	1.05512	0.876242	0.924799	1.12512	1.11246	1.09981	1.11246	0.831309	0.0472551
P97300	Neuroplastin	Nptn	FUNCTION: Probable homophilic and heterophilic cell adhesion molecule involved in long term potentiation at hippocampal excitatory synapses through activation of p38MAPK. May also regulate neurite outgrowth by activating the FGFR1 signaling pathway. May play a role in synaptic plasticity (By similarity). {ECO:0000250}.	Neuroplastin OS=Mus musculus OX=10090 GN=Nptn PE=1 SV=3 - [NPTN_MOUSE]	17.38	6	6	26	397	44.3454	7.73779	0.818728	0.943761	0.956086	0.906192	1.08616	1.10229	1.08252	1.09032	0.831123	0.0141809
A2A8L5	Receptor-type tyrosine-protein phosphatase F	Ptprf	FUNCTION: Possible cell adhesion receptor. It possesses an intrinsic protein tyrosine phosphatase activity (PTPase) and dephosphorylates EPHA2 regulating its activity (By similarity). {ECO:0000250}.	Receptor-type tyrosine-protein phosphatase F OS=Mus musculus OX=10090 GN=Ptprf PE=1 SV=1 - [PTPRF_MOUSE]	4.53	4	6	6	1898	211.356	6.65381	0.89168	0.960855	0.913981	0.922172	1.13607	1.04831	1.14603	1.11014	0.83068	0.00717614
O55091	Protein IMPACT	Impact	FUNCTION: Translational regulator that ensures constant high levels of translation upon a variety of stress conditions, such as amino acid starvation, UV-C irradiation, proteasome inhibitor treatment and glucose deprivation. Plays a role as a negative regulator of the EIF2AK4/GCN2 kinase activity; impairs GCN1-mediated EIF2AK4/GCN2 activation, and hence EIF2AK4/GCN2-mediated eIF-2-alpha phosphory…	Protein IMPACT OS=Mus musculus OX=10090 GN=Impact PE=1 SV=2 - [IMPCT_MOUSE]	25.16	7	7	14	318	36.2532	5.04639	0.880021	1.01562	0.935789	0.94381	1.08602	1.11467	1.20957	1.13675	0.83027	0.0236493
O89106	Bis(5'-adenosyl)-triphosphatase	Fhit	FUNCTION: Cleaves P(1)-P(3)-bis(5'-adenosyl) triphosphate (Ap3A) to yield AMP and ADP. Can also hydrolyze P(1)-P(4)-bis(5'-adenosyl) tetraphosphate (Ap4A), but has extremely low activity with ATP. Modulates transcriptional activation by CTNNB1 and thereby contributes to regulate the expression of genes essential for cell proliferation and survival, such as CCND1 and BIRC5. Plays a role in the ind…	Bis(5'-adenosyl)-triphosphatase OS=Mus musculus OX=10090 GN=Fhit PE=1 SV=3 - [FHIT_MOUSE]	18	3	3	11	150	17.2238	6.72705	0.859255	0.821766	0.983223	0.888082	1.09284	1.11589	1.00034	1.06969	0.830223	0.0393325
Q8K3H0	DCC-interacting protein 13-alpha	Appl1	FUNCTION: Multifunctional adapter protein that binds to various membrane receptors, nuclear factors and signaling proteins to regulate many processes, such as cell proliferation, immune response, endosomal trafficking and cell metabolism (By similarity) (PubMed:25328665, PubMed:25568335, PubMed:27219021). Regulates signaling pathway leading to cell proliferation through interaction with RAB5A and…	DCC-interacting protein 13-alpha OS=Mus musculus OX=10090 GN=Appl1 PE=1 SV=1 - [DP13A_MOUSE]	22.49	12	14	33	707	79.2784	5.41455	0.845311	0.973627	0.984518	0.934486	1.06726	1.1091	1.20424	1.12686	0.829279	0.0332656
Q8CBY8	Dynactin subunit 4	Dctn4	FUNCTION: Could have a dual role in dynein targeting and in ACTR1A/Arp1 subunit of dynactin pointed-end capping. Could be involved in ACTR1A pointed-end binding and in additional roles in linking dynein and dynactin to the cortical cytoskeleton.	Dynactin subunit 4 OS=Mus musculus OX=10090 GN=Dctn4 PE=1 SV=1 - [DCTN4_MOUSE]	26.55	11	11	15	467	53.0231	7.72314	0.844841	1.03921	0.887703	0.923917	1.10285	1.14201	1.09908	1.11465	0.828886	0.0344882
Q80VP0	Tectonin beta-propeller repeat-containing protein 1	Tecpr1	FUNCTION: Tethering factor involved in autophagy. Involved in autophagosome maturation by promoting the autophagosome fusion with lysosomes: acts by associating with both the ATG5-ATG12 conjugate and phosphatidylinositol-3-phosphate (PtdIns(3)P) present at the surface of autophagosomes. Also involved in selective autophagy against bacterial pathogens, by being required for phagophore/preautophago…	Tectonin beta-propeller repeat-containing protein 1 OS=Mus musculus OX=10090 GN=Tecpr1 PE=1 SV=1 - [TCPR1_MOUSE]	11.58	10	10	18	1166	130.184	6.48096	0.816025	0.978343	0.981104	0.925158	1.09092	1.08349	1.1742	1.1162	0.828845	0.036591
Q922J3	CAP-Gly domain-containing linker protein 1	Clip1	FUNCTION: Binds to the plus end of microtubules and regulates the dynamics of the microtubule cytoskeleton. Promotes microtubule growth and microtubule bundling. Links cytoplasmic vesicles to microtubules and thereby plays an important role in intracellular vesicle trafficking. Plays a role macropinocytosis and endosome trafficking. {ECO:0000250|UniProtKB:P30622}.	CAP-Gly domain-containing linker protein 1 OS=Mus musculus OX=10090 GN=Clip1 PE=1 SV=1 - [CLIP1_MOUSE]	31.42	37	41	64	1391	155.718	5.23682	0.931319	0.931197	0.984602	0.94904	1.05548	1.11059	1.27233	1.14613	0.828037	0.0431735
Q9CX84	Regulator of G-protein signaling 19	Rgs19	FUNCTION: Inhibits signal transduction by increasing the GTPase activity of G protein alpha subunits thereby driving them into their inactive GDP-bound form. Binds to G-alpha subfamily 1 members, with the order G(i)a3 > G(i)a1 > G(o)a >> G(z)a/G(i)a2. Activity on G(z)-alpha is inhibited by phosphorylation and palmitoylation of the G-protein (By similarity). {ECO:0000250}.	Regulator of G-protein signaling 19 OS=Mus musculus OX=10090 GN=Rgs19 PE=1 SV=1 - [RGS19_MOUSE]	18.52	3	3	5	216	24.6617	5.99854	0.860041	0.959643	0.974758	0.931481	1.03795	1.13018	1.20892	1.12568	0.827479	0.0336225
Q91W52	Transmembrane protein 19	Tmem19		Transmembrane protein 19 OS=Mus musculus OX=10090 GN=Tmem19 PE=1 SV=1 - [TMM19_MOUSE]	4.17	2	2	4	336	36.2727	7.72314	0.875517	0.897062	1.03709	0.936557	1.0705	1.0997	1.2269	1.13237	0.827079	0.0485305
P42208	Septin-2	Septin2	FUNCTION: Filament-forming cytoskeletal GTPase. Forms a filamentous structure with SEPTIN12, SEPTIN6, SEPTIN2 and probably SEPTIN4 at the sperm annulus which is required for the structural integrity and motility of the sperm tail during postmeiotic differentiation (By similarity). Required for normal organization of the actin cytoskeleton. Plays a role in the biogenesis of polarized columnar-shap…	Septin-2 OS=Mus musculus OX=10090 GN=Septin2 PE=1 SV=2 - [SEPT2_MOUSE]	40.72	12	12	30	361	41.4993	6.55127	0.91605	0.928411	1.01343	0.952629	1.12799	1.19855	1.129	1.15185	0.827045	0.00663076
P48725	Pericentrin	Pcnt	FUNCTION: Integral component of the filamentous matrix of the centrosome involved in the initial establishment of organized microtubule arrays in both mitosis and meiosis. Plays a role, together with DISC1, in the microtubule network formation. Is an integral component of the pericentriolar material (PCM). May play an important role in preventing premature centrosome splitting during interphase b…	Pericentrin OS=Mus musculus OX=10090 GN=Pcnt PE=1 SV=2 - [PCNT_MOUSE]	1.97	4	6	20	2898	329.262	5.36377	0.938542	0.835251	0.967468	0.913754	1.09787	1.03984	1.17726	1.10499	0.826935	0.0277259
Q9JIM1	Equilibrative nucleoside transporter 1	Slc29a1	FUNCTION: Mediates both influx and efflux of nucleosides across the membrane (equilibrative transporter). It is sensitive (ES) to low concentrations of the inhibitor nitrobenzylmercaptopurine riboside (NBMPR) and is sodium-independent. It has a higher affinity for adenosine. Resistant to dipyridamole and dilazep inhibition (anticancer chemotherapeutics drugs).	Equilibrative nucleoside transporter 1 OS=Mus musculus OX=10090 GN=Slc29a1 PE=1 SV=3 - [S29A1_MOUSE]	4.78	1	2	4	460	50.1591	8.30908	1.00648	0.93131	0.890293	0.942694	1.17976	1.0436	1.20151	1.14163	0.825748	0.0294868
Q8R2U6	Diphosphoinositol polyphosphate phosphohydrolase 2	Nudt4	FUNCTION: Cleaves a beta-phosphate from the diphosphate groups in PP-InsP5 (diphosphoinositol pentakisphosphate), PP-InsP4 and [PP]2-InsP4 (bisdiphosphoinositol tetrakisphosphate), suggesting that it may play a role in signal transduction. Also able to catalyze the hydrolysis of dinucleoside oligophosphate Ap6A, but not Ap5A. The major reaction products are ADP and p4a from Ap6A. Also able to hyd…	Diphosphoinositol polyphosphate phosphohydrolase 2 OS=Mus musculus OX=10090 GN=Nudt4 PE=1 SV=1 - [NUDT4_MOUSE]	26.26	2	3	6	179	20.1432	6.354	0.928074	0.899994	0.976439	0.934836	1.15494	1.10605	1.13571	1.13223	0.825657	0.0017271
Q8K190	SAYSvFN domain-containing protein 1	Saysd1		SAYSvFN domain-containing protein 1 OS=Mus musculus OX=10090 GN=Saysd1 PE=1 SV=1 - [SMDC1_MOUSE]	15.43	2	2	2	188	20.6906	8.60205	0.773506	0.936149	0.975193	0.89495	1.09592	1.08595	1.0725	1.08479	0.824999	0.0378254
O35382	Exocyst complex component 4	Exoc4	FUNCTION: Component of the exocyst complex involved in the docking of exocytic vesicles with fusion sites on the plasma membrane.	Exocyst complex component 4 OS=Mus musculus OX=10090 GN=Exoc4 PE=1 SV=2 - [EXOC4_MOUSE]	19.59	18	18	27	975	110.475	6.49365	0.912573	1.01957	0.926182	0.952773	1.10324	1.1449	1.21869	1.15561	0.824479	0.0130837
Q9CPW3	39S ribosomal protein L54, mitochondrial	Mrpl54		39S ribosomal protein L54, mitochondrial OS=Mus musculus OX=10090 GN=Mrpl54 PE=1 SV=1 - [RM54_MOUSE]	5.93	1	1	1	135	15.4122	10.0376	0.897185	0.893432	0.857248	0.882622	1.08685	0.96155	1.16795	1.07212	0.823252	0.0366585
Q9JHS3	Ragulator complex protein LAMTOR2	Lamtor2	FUNCTION: As part of the Ragulator complex it is involved in amino acid sensing and activation of mTORC1, a signaling complex promoting cell growth in response to growth factors, energy levels, and amino acids. Activated by amino acids through a mechanism involving the lysosomal V-ATPase, the Ragulator functions as a guanine nucleotide exchange factor activating the small GTPases Rag. Activated R…	Ragulator complex protein LAMTOR2 OS=Mus musculus OX=10090 GN=Lamtor2 PE=1 SV=1 - [LTOR2_MOUSE]	39.2	4	4	8	125	13.4718	5.40186	0.813776	1.02666	0.994577	0.945005	1.11407	1.14176	1.1919	1.14925	0.822283	0.0434693
O88799	Zonadhesin	Zan	FUNCTION: Binds in a species-specific manner to the zona pellucida of the egg. May be involved in gamete recognition and/or signaling.	Zonadhesin OS=Mus musculus OX=10090 GN=Zan PE=1 SV=1 - [ZAN_MOUSE]	0.3	1	1	1	5376	579.522	5.40186	0.738948	0.621495	0.636359	0.665601	0.809698	0.787836	0.831028	0.809521	0.822216	0.0209654
Q923D4	Splicing factor 3B subunit 5	Sf3b5	FUNCTION: Involved in pre-mRNA splicing as a component of the splicing factor SF3B complex, a constituent of the spliceosome. SF3B complex is required for 'A' complex assembly formed by the stable binding of U2 snRNP to the branchpoint sequence (BPS) in pre-mRNA. Sequence independent binding of SF3A/SF3B complex upstream of the branch site is essential, it may anchor U2 snRNP to the pre-mRNA. {EC…	Splicing factor 3B subunit 5 OS=Mus musculus OX=10090 GN=Sf3b5 PE=1 SV=1 - [SF3B5_MOUSE]	17.44	1	1	3	86	10.1128	6.354	0.931861	0.975088	1.00121	0.969388	1.16215	1.1853	1.19243	1.17996	0.821544	0.00068843
Q8BSF4	Phosphatidylserine decarboxylase proenzyme, mitochondrial	Pisd	FUNCTION: Catalyzes the formation of phosphatidylethanolamine (PtdEtn) from phosphatidylserine (PtdSer). Plays a central role in phospholipid metabolism and in the interorganelle trafficking of phosphatidylserine. {ECO:0000255|HAMAP-Rule:MF_03208}.	Phosphatidylserine decarboxylase proenzyme, mitochondrial OS=Mus musculus OX=10090 GN=Pisd PE=2 SV=1 - [PISD_MOUSE]	10.1	4	4	5	406	45.8976	9.56885	0.828215	0.981752	0.88504	0.898336	1.08776	1.04056	1.16194	1.09676	0.819085	0.0254223
Q6ZPF4	Formin-like protein 3	Fmnl3	FUNCTION: Plays a role in the regulation of cell morphology and cytoskeletal organization. Required in the control of cell shape and migration. Required for developmental angiogenesis. In this process, required for microtubule reorganization and for efficient endothelial cell elongation. In quiescent endothelial cells, triggers rearrangement of the actin cytoskeleton, but does not alter microtubu…	Formin-like protein 3 OS=Mus musculus OX=10090 GN=Fmnl3 PE=1 SV=2 - [FMNL3_MOUSE]	9.92	6	11	13	1028	117.095	6.66846	0.886035	0.970108	0.936089	0.930744	1.16017	1.07378	1.17508	1.13634	0.819071	0.00674035
Q8VDG7	Platelet-activating factor acetylhydrolase 2, cytoplasmic	Pafah2	FUNCTION: Has a marked selectivity for phospholipids with short acyl chains at the sn-2 position. May share a common physiologic function with the plasma-type enzyme (By similarity). {ECO:0000250|UniProtKB:P79106}.	Platelet-activating factor acetylhydrolase 2, cytoplasmic OS=Mus musculus OX=10090 GN=Pafah2 PE=1 SV=2 - [PAFA2_MOUSE]	16.92	6	6	11	390	43.5339	7.47412	0.874457	0.951611	0.985713	0.937261	1.05387	1.16067	1.22008	1.14487	0.818661	0.0241031
P97434	Myosin phosphatase Rho-interacting protein	Mprip	FUNCTION: Targets myosin phosphatase to the actin cytoskeleton. Required for the regulation of the actin cytoskeleton by RhoA and ROCK1. Depletion leads to an increased number of stress fibers in smooth muscle cells through stabilization of actin fibers by phosphorylated myosin. Overexpression of MRIP as well as its F-actin-binding region leads to disassembly of stress fibers in neuronal cells. {…	Myosin phosphatase Rho-interacting protein OS=Mus musculus OX=10090 GN=Mprip PE=1 SV=2 - [MPRIP_MOUSE]	19.82	17	18	26	1024	116.337	6.21436	0.924059	0.94902	0.909716	0.927598	1.15056	1.05015	1.20274	1.13448	0.817638	0.0110268
P53811	Phosphatidylinositol transfer protein beta isoform	Pitpnb	FUNCTION: Catalyzes the transfer of PtdIns and phosphatidylcholine between membranes.	Phosphatidylinositol transfer protein beta isoform OS=Mus musculus OX=10090 GN=Pitpnb PE=1 SV=2 - [PIPNB_MOUSE]	39.85	11	12	31	271	31.4669	6.94678	0.817675	0.963519	0.947938	0.90971	1.04912	1.10911	1.18634	1.11486	0.815988	0.0281582
O55131	Septin-7	Septin7	FUNCTION: Filament-forming cytoskeletal GTPase. Required for normal organization of the actin cytoskeleton. Required for normal progress through mitosis. Involved in cytokinesis. Required for normal association of CENPE with the kinetochore. Plays a role in ciliogenesis and collective cell movements. Forms a filamentous structure with SEPTIN12, SEPTIN6, SEPTIN2 and probably SEPTIN4 at the sperm a…	Septin-7 OS=Mus musculus OX=10090 GN=Septin7 PE=1 SV=1 - [SEPT7_MOUSE]	34.63	18	19	67	436	50.5179	8.57275	0.862974	0.928842	0.964986	0.918934	1.04859	1.13058	1.20147	1.12688	0.815469	0.0175413
P0C0A3	Charged multivesicular body protein 6	Chmp6	FUNCTION: Probable core component of the endosomal sorting required for transport complex III (ESCRT-III) which is involved in multivesicular bodies (MVBs) formation and sorting of endosomal cargo proteins into MVBs. MVBs contain intraluminal vesicles (ILVs) that are generated by invagination and scission from the limiting membrane of the endosome and mostly are delivered to lysosomes enabling de…	Charged multivesicular body protein 6 OS=Mus musculus OX=10090 GN=Chmp6 PE=1 SV=2 - [CHMP6_MOUSE]	9.5	2	2	6	200	23.4011	5.43994	0.84644	0.880872	0.981028	0.90278	1.04445	1.06053	1.21626	1.10708	0.81546	0.0398573
Q78J03	Methionine-R-sulfoxide reductase B2, mitochondrial	Msrb2	FUNCTION: Methionine-sulfoxide reductase that specifically reduces methionine (R)-sulfoxide back to methionine. While in many cases, methionine oxidation is the result of random oxidation following oxidative stress, methionine oxidation is also a post-translational modification that takes place on specific residue. Upon oxidative stress, may play a role in the preservation of mitochondrial integr…	Methionine-R-sulfoxide reductase B2, mitochondrial OS=Mus musculus OX=10090 GN=Msrb2 PE=1 SV=1 - [MSRB2_MOUSE]	24.57	5	5	7	175	19.1445	9.05615	0.829237	0.964718	0.953926	0.91596	1.09754	1.17897	1.09333	1.12328	0.815434	0.0159337
Q8BG67	Protein EFR3 homolog A	Efr3a	FUNCTION: Component of a complex required to localize phosphatidylinositol 4-kinase (PI4K) to the plasma membrane. The complex acts as a regulator of phosphatidylinositol 4-phosphate (PtdIns(4)P) synthesis. In the complex, EFR3A probably acts as the membrane-anchoring component. Also involved in responsiveness to G-protein-coupled receptors; it is however unclear whether this role is direct or in…	Protein EFR3 homolog A OS=Mus musculus OX=10090 GN=Efr3a PE=1 SV=1 - [EFR3A_MOUSE]	15.63	13	13	23	819	92.5537	6.82959	0.825208	0.911227	1.00468	0.913705	1.0805	1.16791	1.11445	1.12095	0.815115	0.0229664
P62075	Mitochondrial import inner membrane translocase subunit Tim13	Timm13	FUNCTION: Mitochondrial intermembrane chaperone that participates in the import and insertion of some multi-pass transmembrane proteins into the mitochondrial inner membrane. Also required for the transfer of beta-barrel precursors from the TOM complex to the sorting and assembly machinery (SAM complex) of the outer membrane. Acts as a chaperone-like protein that protects the hydrophobic precurso…	Mitochondrial import inner membrane translocase subunit Tim13 OS=Mus musculus OX=10090 GN=Timm13 PE=1 SV=1 - [TIM13_MOUSE]	67.37	5	5	12	95	10.4509	8.17725	0.877903	0.981645	0.945332	0.93496	1.10878	1.10655	1.22771	1.14768	0.814655	0.0133386
Q99P72	Reticulon-4	Rtn4	FUNCTION: Required to induce the formation and stabilization of endoplasmic reticulum (ER) tubules. They regulate membrane morphogenesis in the ER by promoting tubular ER production. They influence nuclear envelope expansion, nuclear pore complex formation and proper localization of inner nuclear membrane proteins. However each isoform have specific functions mainly depending on their tissue expr…	Reticulon-4 OS=Mus musculus OX=10090 GN=Rtn4 PE=1 SV=2 - [RTN4_MOUSE]	22.12	17	17	59	1162	126.535	4.53857	0.849376	0.951032	0.955501	0.918636	1.05656	1.13582	1.19126	1.12788	0.814482	0.0160545
A2AJ88	Patatin-like phospholipase domain-containing protein 7	Pnpla7	FUNCTION: Lysophospholipase which preferentially deacylates unsaturated lysophosphatidylcholine (C18:1), generating glycerophosphocholine (PubMed:18086666, PubMed:28887301). Also can deacylate, to a lesser extent, lysophosphatidylethanolamine (C18:1), lysophosphatidyl-L-serine (C18:1) and lysophosphatidic acid (C16:0) (PubMed:22326266, PubMed:18086666, PubMed:28887301). {ECO:0000269|PubMed:180866…	Patatin-like phospholipase domain-containing protein 7 OS=Mus musculus OX=10090 GN=Pnpla7 PE=1 SV=1 - [PLPL7_MOUSE]	4.29	5	5	5	1352	150.399	6.91748	0.895087	0.932778	0.894314	0.907393	1.03731	1.17022	1.13704	1.11485	0.813912	0.00775753
Q80W68	Kin of IRRE-like protein 1	Kirrel1	FUNCTION: Plays a significant role in the normal development and function of the glomerular permeability. Is a signaling protein that needs the presence of TEC kinases to fully trans-activate the transcription factor AP-1. {ECO:0000269|PubMed:11416156}.	Kin of IRRE-like protein 1 OS=Mus musculus OX=10090 GN=Kirrel1 PE=1 SV=1 - [KIRR1_MOUSE]	4.44	3	3	3	789	87.1218	5.92236	0.899041	1.00654	0.850963	0.918846	1.18625	1.0612	1.14063	1.12936	0.813601	0.0230836
Q9CRB9	MICOS complex subunit Mic19	Chchd3	FUNCTION: Component of the MICOS complex, a large protein complex of the mitochondrial inner membrane that plays crucial roles in the maintenance of crista junctions, inner membrane architecture, and formation of contact sites to the outer membrane. Has also been shown to function as a transcription factor which binds to the BAG1 promoter and represses BAG1 transcription. Plays an important role …	MICOS complex subunit Mic19 OS=Mus musculus OX=10090 GN=Chchd3 PE=1 SV=1 - [MIC19_MOUSE]	53.74	12	13	38	227	26.3182	8.36768	0.784151	0.893187	0.946185	0.874508	1.05405	1.00797	1.16284	1.07495	0.813531	0.03887
Q8BPM0	Disheveled-associated activator of morphogenesis 1	Daam1	FUNCTION: Binds to disheveled (Dvl) and Rho, and mediates Wnt-induced Dvl-Rho complex formation. May play a role as a scaffolding protein to recruit Rho-GDP and Rho-GEF, thereby enhancing Rho-GTP formation. Can direct nucleation and elongation of new actin filaments (By similarity). Involved in building functional cilia. Involved in the organization of the subapical actin network in multiciliated…	Disheveled-associated activator of morphogenesis 1 OS=Mus musculus OX=10090 GN=Daam1 PE=1 SV=4 - [DAAM1_MOUSE]	6.41	6	8	13	1077	123.293	7.45947	0.838249	0.897685	1.02277	0.919568	1.13326	1.08069	1.18434	1.13277	0.81179	0.0264152
Q9CXT7	Transmembrane protein 192	Tmem192		Transmembrane protein 192 OS=Mus musculus OX=10090 GN=Tmem192 PE=1 SV=1 - [TM192_MOUSE]	6.39	2	2	2	266	30.3165	8.32373	0.888007	1.06358	1.05709	1.00289	1.2133	1.14865	1.34515	1.2357	0.8116	0.0461313
Q9DC29	ATP-binding cassette sub-family B member 6	Abcb6	FUNCTION: Binds heme and porphyrins and functions in their ATP-dependent uptake into the mitochondria. Plays a crucial role in heme synthesis. {ECO:0000269|PubMed:17006453}.	ATP-binding cassette sub-family B member 6 OS=Mus musculus OX=10090 GN=Abcb6 PE=1 SV=1 - [ABCB6_MOUSE]	7.6	5	5	8	842	93.7112	8.04541	0.838929	0.962702	1.02625	0.942628	1.17201	1.09807	1.21838	1.16282	0.810639	0.0278695
Q61097	Kinase suppressor of Ras 1	Ksr1	FUNCTION: Part of a multiprotein signaling complex which promotes phosphorylation of Raf family members and activation of downstream MAP kinases (PubMed:10409742, PubMed:12932319, PubMed:21102438, PubMed:21441104). Independently of its kinase activity, acts as MAP2K1/MEK1 and MAP2K2/MEK2-dependent allosteric activator of BRAF; upon binding to MAP2K1/MEK1 or MAP2K2/MEK2, dimerizes with BRAF and pr…	Kinase suppressor of Ras 1 OS=Mus musculus OX=10090 GN=Ksr1 PE=1 SV=1 - [KSR1_MOUSE]	2.06	2	2	2	873	96.6941	8.54346	0.953792	0.937388	0.76319	0.88479	1.12699	1.02369	1.12851	1.09306	0.80946	0.0412025
Q9CQ48	NudC domain-containing protein 2	Nudcd2	FUNCTION: May regulate the LIS1/dynein pathway by stabilizing LIS1 with Hsp90 chaperone. {ECO:0000250}.	NudC domain-containing protein 2 OS=Mus musculus OX=10090 GN=Nudcd2 PE=1 SV=1 - [NUDC2_MOUSE]	24.84	3	3	6	157	17.6487	5.07178	0.92158	0.832754	0.870313	0.874882	1.0431	1.17642	1.02534	1.08162	0.808863	0.0188501
Q6Y685	Transforming acidic coiled-coil-containing protein 1	Tacc1	FUNCTION: Involved in transcription regulation induced by nuclear receptors, including in T3 thyroid hormone and all-trans retinoic acid pathways. Might promote the nuclear localization of the receptors (By similarity). Likely involved in the processes that promote cell division prior to the formation of differentiated tissues. {ECO:0000250|UniProtKB:O75410}.	Transforming acidic coiled-coil-containing protein 1 OS=Mus musculus OX=10090 GN=Tacc1 PE=1 SV=1 - [TACC1_MOUSE]	21.45	16	17	30	774	83.8997	5.03369	0.82851	1.02824	0.991253	0.949333	1.14966	1.19116	1.18129	1.17403	0.808609	0.0229865
Q3UG98	N-acetyltransferase 9	Nat9		N-acetyltransferase 9 OS=Mus musculus OX=10090 GN=Nat9 PE=1 SV=2 - [NAT9_MOUSE]	4.15	1	1	1	241	27.6446	5.2749	0.897929	0.904699	0.878331	0.893653	1.1018	1.16437	1.05058	1.10558	0.808309	0.00331569
P26883	Peptidyl-prolyl cis-trans isomerase FKBP1A	Fkbp1a	FUNCTION: Keeps in an inactive conformation TGFBR1, the TGF-beta type I serine/threonine kinase receptor, preventing TGF-beta receptor activation in absence of ligand. Recruits SMAD7 to ACVR1B which prevents the association of SMAD2 and SMAD3 with the activin receptor complex, thereby blocking the activin signal. May modulate the RYR1 calcium channel activity. PPIases accelerate the folding of pr…	Peptidyl-prolyl cis-trans isomerase FKBP1A OS=Mus musculus OX=10090 GN=Fkbp1a PE=1 SV=2 - [FKB1A_MOUSE]	25	2	2	25	108	11.9151	8.1626	0.854074	0.927352	0.935264	0.905563	1.03068	1.11898	1.21295	1.12087	0.807913	0.021348
Q9QYI4	DnaJ homolog subfamily B member 12	Dnajb12	FUNCTION: Acts as a co-chaperone with HSPA8/Hsc70; required to promote protein folding and trafficking, prevent aggregation of client proteins, and promote unfolded proteins to endoplasmic reticulum-associated degradation (ERAD) pathway. Acts by determining HSPA8/Hsc70's ATPase and polypeptide-binding activities. Can also act independently of HSPA8/Hsc70: together with DNAJB14, acts as a chaperon…	DnaJ homolog subfamily B member 12 OS=Mus musculus OX=10090 GN=Dnajb12 PE=1 SV=2 - [DJB12_MOUSE]	19.68	7	7	12	376	41.9618	8.51416	0.929123	0.877003	0.901083	0.902403	1.01333	1.08843	1.25006	1.11727	0.807683	0.0396544
Q8C5P7	Testis development-related protein	Tdrp	FUNCTION: Contributes to normal sperm motility, but not essential for male fertility. {ECO:0000269|PubMed:27069551}.	Testis development-related protein OS=Mus musculus OX=10090 GN=Tdrp PE=1 SV=1 - [TDRP_MOUSE]	25.27	3	3	7	182	20.1741	5.73193	0.839404	0.833216	0.947371	0.873331	1.09169	1.13191	1.02422	1.0826	0.806695	0.0125751
P25446	Tumor necrosis factor receptor superfamily member 6	Fas	FUNCTION: Receptor for TNFSF6/FASLG. The adapter molecule FADD recruits caspase-8 to the activated receptor. The resulting death-inducing signaling complex (DISC) performs caspase-8 proteolytic activation which initiates the subsequent cascade of caspases (aspartate-specific cysteine proteases) mediating apoptosis. FAS-mediated apoptosis may have a role in the induction of peripheral tolerance, i…	Tumor necrosis factor receptor superfamily member 6 OS=Mus musculus OX=10090 GN=Fas PE=1 SV=2 - [TNR6_MOUSE]	12.84	4	4	7	327	37.4123	8.11865	0.81368	0.989882	1.01627	0.939944	1.1076	1.20163	1.1868	1.16534	0.806581	0.0322372
Q9Z210	Peroxisomal membrane protein 11B	Pex11b	FUNCTION: Involved in peroxisomal proliferation. May regulate peroxisome division by recruiting the dynamin-related GTPase DNM1L to the peroxisomal membrane. Promotes membrane protrusion and elongation on the peroxisomal surface. {ECO:0000250|UniProtKB:O96011, ECO:0000269|PubMed:11839773, ECO:0000269|PubMed:12024045}.	Peroxisomal membrane protein 11B OS=Mus musculus OX=10090 GN=Pex11b PE=1 SV=1 - [PX11B_MOUSE]	15.83	4	4	8	259	28.6914	9.94971	0.765661	1.02867	0.920015	0.904784	1.12108	1.09412	1.15147	1.12222	0.806243	0.0495814
Q8CH77	Neuron navigator 1	Nav1	FUNCTION: May be involved in neuronal migration. {ECO:0000269|PubMed:15797708}.	Neuron navigator 1 OS=Mus musculus OX=10090 GN=Nav1 PE=1 SV=2 - [NAV1_MOUSE]	0.53	1	1	1	1875	202.243	8.06006	0.764364	0.971334	0.837749	0.857816	1.03703	1.07973	1.07532	1.06403	0.806196	0.0293344
P21279	Guanine nucleotide-binding protein G(q) subunit alpha	Gnaq	FUNCTION: Guanine nucleotide-binding proteins (G proteins) are involved as modulators or transducers in various transmembrane signaling systems. Regulates B-cell selection and survival and is required to prevent B-cell-dependent autoimmunity. Regulates chemotaxis of BM-derived neutrophils and dendritic cells (in vitro). Transduces FFAR4 signaling in response to long-chain fatty acids (LCFAs). {EC…	Guanine nucleotide-binding protein G(q) subunit alpha OS=Mus musculus OX=10090 GN=Gnaq PE=1 SV=4 - [GNAQ_MOUSE]	40.39	8	15	30	359	42.1313	5.68115	0.740109	0.886929	0.92619	0.851076	1.02415	1.13588	1.01133	1.05712	0.805088	0.0406219
Q91ZR2	Sorting nexin-18	Snx18	FUNCTION: Involved in endocytosis and intracellular vesicle trafficking, both during interphase and at the end of mitosis. Required for efficient progress through mitosis and cytokinesis. Required for normal formation of the cleavage furrow at the end of mitosis (By similarity). Plays a role in endocytosis via clathrin-coated pits, but also clathrin-independent, actin-dependent fluid-phase endocy…	Sorting nexin-18 OS=Mus musculus OX=10090 GN=Snx18 PE=1 SV=1 - [SNX18_MOUSE]	13.36	7	8	13	614	67.8619	6.66846	0.950002	0.914654	0.95299	0.939215	1.1088	1.10657	1.29291	1.16943	0.803142	0.0216492
A2AJ76	Hemicentin-2	Hmcn2		Hemicentin-2 OS=Mus musculus OX=10090 GN=Hmcn2 PE=1 SV=1 - [HMCN2_MOUSE]	0.63	3	3	3	5100	546.855	5.70654	0.88823	0.981529	1.03925	0.969668	1.14344	1.25285	1.22755	1.20794	0.802742	0.0123574
Q640N1	Adipocyte enhancer-binding protein 1	Aebp1	FUNCTION: [Isoform 1]: As a positive regulator of collagen fibrillogenesis, it is probably involved in the organization and remodeling of the extracellular matrix. {ECO:0000250|UniProtKB:Q8IUX7}.; FUNCTION: [Isoform 2]: May positively regulate MAP-kinase activity in adipocytes, leading to enhanced adipocyte proliferation and reduced adipocyte differentiation. May also positively regulate NF-kappa…	Adipocyte enhancer-binding protein 1 OS=Mus musculus OX=10090 GN=Aebp1 PE=1 SV=1 - [AEBP1_MOUSE]	20.3	17	18	34	1128	128.284	5.08447	0.873246	0.947131	0.924611	0.914996	1.20706	1.10978	1.10627	1.14104	0.801898	0.004661
Q8N9S3	Activator of 90 kDa heat shock protein ATPase homolog 2	Ahsa2	FUNCTION: Co-chaperone that stimulates HSP90 ATPase activity. {ECO:0000250|UniProtKB:Q12449}.	Activator of 90 kDa heat shock protein ATPase homolog 2 OS=Mus musculus OX=10090 GN=Ahsa2 PE=1 SV=2 - [AHSA2_MOUSE]	9.67	3	3	3	331	37.6244	6.44287	0.872346	0.912373	0.906206	0.896975	1.11223	1.13153	1.11531	1.11969	0.801092	8.64056e-05
Q921J2	GTP-binding protein Rheb	Rheb	FUNCTION: Activates the protein kinase activity of mTORC1, and thereby plays a role in the regulation of apoptosis. Stimulates the phosphorylation of S6K1 and EIF4EBP1 through activation of mTORC1 signaling. Has low intrinsic GTPase activity. {ECO:0000269|PubMed:24648513, ECO:0000305}.	GTP-binding protein Rheb OS=Mus musculus OX=10090 GN=Rheb PE=1 SV=1 - [RHEB_MOUSE]	34.24	6	7	28	184	20.4385	5.92236	0.778663	0.949838	0.985425	0.904642	1.04855	1.13368	1.20857	1.13026	0.800381	0.0457846
P17751	Triosephosphate isomerase	Tpi1	FUNCTION: Triosephosphate isomerase is an extremely efficient metabolic enzyme that catalyzes the interconversion between dihydroxyacetone phosphate (DHAP) and D-glyceraldehyde-3-phosphate (G3P) in glycolysis and gluconeogenesis. {ECO:0000250|UniProtKB:P00939}.; FUNCTION: It is also responsible for the non-negligible production of methylglyoxal a reactive cytotoxic side-product that modifies and …	Triosephosphate isomerase OS=Mus musculus OX=10090 GN=Tpi1 PE=1 SV=5 - [TPIS_MOUSE]	62.65	12	12	97	249	26.6958	7.29834	0.840614	0.949103	0.937669	0.909129	1.08658	1.16999	1.15112	1.1359	0.800361	0.00603668
Q99L04	Dehydrogenase/reductase SDR family member 1	Dhrs1		Dehydrogenase/reductase SDR family member 1 OS=Mus musculus OX=10090 GN=Dhrs1 PE=1 SV=1 - [DHRS1_MOUSE]	31.95	9	9	34	313	33.9834	8.35303	0.830739	1.01745	0.984807	0.944331	1.18311	1.15889	1.20076	1.18092	0.799658	0.0158508
Q7TPM9	Myotubularin-related protein 10	Mtmr10		Myotubularin-related protein 10 OS=Mus musculus OX=10090 GN=Mtmr10 PE=1 SV=2 - [MTMRA_MOUSE]	10.77	7	7	8	771	88.1411	8.67529	0.835587	1.00266	0.902345	0.913531	1.05642	1.17857	1.19424	1.14308	0.799186	0.0244727
Q8C4X2	Casein kinase I isoform gamma-3	Csnk1g3	FUNCTION: Serine/threonine-protein kinase. Casein kinases are operationally defined by their preferential utilization of acidic proteins such as caseins as substrates. It can phosphorylate a large number of proteins. Participates in Wnt signaling (By similarity). Regulates fast synaptic transmission mediated by glutamate. {ECO:0000250, ECO:0000269|PubMed:16014721}.	Casein kinase I isoform gamma-3 OS=Mus musculus OX=10090 GN=Csnk1g3 PE=1 SV=2 - [KC1G3_MOUSE]	8.49	2	3	3	424	48.9067	9.11475	0.752341	0.896692	0.86358	0.837538	0.965541	1.14935	1.02909	1.04799	0.799184	0.0386201
Q61699	Heat shock protein 105 kDa	Hsph1	FUNCTION: Acts as a nucleotide-exchange factor (NEF) for chaperone proteins HSPA1A and HSPA1B, promoting the release of ADP from HSPA1A/B thereby triggering client/substrate protein release (By similarity). Prevents the aggregation of denatured proteins in cells under severe stress, on which the ATP levels decrease markedly. Inhibits HSPA8/HSC70 ATPase and chaperone activities (PubMed:14644449, P…	Heat shock protein 105 kDa OS=Mus musculus OX=10090 GN=Hsph1 PE=1 SV=2 - [HS105_MOUSE]	18.65	13	14	27	858	96.3464	5.52881	0.970658	1.09584	0.931934	0.999478	1.17274	1.18836	1.39204	1.25105	0.798913	0.0433661
P57780	Alpha-actinin-4	Actn4	FUNCTION: F-actin cross-linking protein which is thought to anchor actin to a variety of intracellular structures. This is a bundling protein. Probably involved in vesicular trafficking via its association with the CART complex. The CART complex is necessary for efficient transferrin receptor recycling but not for EGFR degradation (By similarity). Involved in tight junction assembly in epithelial…	Alpha-actinin-4 OS=Mus musculus OX=10090 GN=Actn4 PE=1 SV=1 - [ACTN4_MOUSE]	46.16	30	41	159	912	104.911	5.41455	0.872281	0.937752	0.954861	0.921631	1.10903	1.10313	1.24895	1.1537	0.798845	0.0125813
P49446	Receptor-type tyrosine-protein phosphatase epsilon	Ptpre	FUNCTION: [Isoform 1]: Acts as a negative regulator of insulin receptor (IR) signaling and is involved in insulin-induced glucose metabolism mainly through direct dephosphorylation and inactivation of IR in hepatocytes and liver (By similarity). Plays a critical role in signaling transduction pathways and phosphoprotein network topology in red blood cells. May play a role in osteoclast formation …	Receptor-type tyrosine-protein phosphatase epsilon OS=Mus musculus OX=10090 GN=Ptpre PE=1 SV=3 - [PTPRE_MOUSE]	4.01	2	3	4	699	80.6358	7.12256	0.923319	1.10166	1.04833	1.02444	1.17545	1.27608	1.39838	1.2833	0.798282	0.0360246
Q8BHL5	Engulfment and cell motility protein 2	Elmo2	FUNCTION: Involved in cytoskeletal rearrangements required for phagocytosis of apoptotic cells and cell motility. Acts in association with DOCK1 and CRK. Was initially proposed to be required in complex with DOCK1 to activate Rac Rho small GTPases. May enhance the guanine nucleotide exchange factor (GEF) activity of DOCK1 (By similarity). {ECO:0000250}.	Engulfment and cell motility protein 2 OS=Mus musculus OX=10090 GN=Elmo2 PE=1 SV=1 - [ELMO2_MOUSE]	22.68	12	16	31	732	83.833	5.94775	0.87665	0.973273	0.91466	0.921527	1.05207	1.10357	1.31077	1.15547	0.797536	0.0494074
P70392	Ras-specific guanine nucleotide-releasing factor 2	Rasgrf2	FUNCTION: Functions as a calcium-regulated nucleotide exchange factor activating both Ras and RAC1 through the exchange of bound GDP for GTP. Preferentially activates HRAS in vivo compared to RRAS based on their different types of prenylation. Functions in synaptic plasticity by contributing to the induction of long term potentiation. {ECO:0000269|PubMed:10733575, ECO:0000269|PubMed:11500499, ECO…	Ras-specific guanine nucleotide-releasing factor 2 OS=Mus musculus OX=10090 GN=Rasgrf2 PE=1 SV=2 - [RGRF2_MOUSE]	2.78	3	3	6	1189	135.581	7.85498	0.842115	0.873721	0.955044	0.890294	1.05937	1.17161	1.119	1.11666	0.797284	0.00836781
Q811P8	Rho GTPase-activating protein 32	Arhgap32	FUNCTION: GTPase-activating protein (GAP) promoting GTP hydrolysis on RHOA, CDC42 and RAC1 small GTPases. May be involved in the differentiation of neuronal cells during the formation of neurite extensions. Involved in NMDA receptor activity-dependent actin reorganization in dendritic spines. May mediate cross-talks between Ras- and Rho-regulated signaling pathways in cell growth regulation. Isof…	Rho GTPase-activating protein 32 OS=Mus musculus OX=10090 GN=Arhgap32 PE=1 SV=2 - [RHG32_MOUSE]	1.15	1	1	1	2089	229.576	6.85889	0.932538	0.88571	0.857541	0.89193	1.14374	1.01922	1.19319	1.11872	0.797279	0.0156516
Q64133	Amine oxidase [flavin-containing] A	Maoa	FUNCTION: Catalyzes the oxidative deamination of biogenic and xenobiotic amines and has important functions in the metabolism of neuroactive and vasoactive amines in the central nervous system and peripheral tissues. MAOA preferentially oxidizes biogenic amines such as 5-hydroxytryptamine (5-HT), norepinephrine and epinephrine (By similarity). {ECO:0000250}.	Amine oxidase [flavin-containing] A OS=Mus musculus OX=10090 GN=Maoa PE=1 SV=3 - [AOFA_MOUSE]	25.67	13	18	55	526	59.5637	7.81104	0.770181	0.901206	0.955095	0.875494	1.03397	1.04793	1.21295	1.09828	0.797148	0.0486694
Q8VIM5	Myocardin	Myocd	FUNCTION: Smooth muscle cells (SM) and cardiac muscle cells-specific transcriptional factor which uses the canonical single or multiple CArG boxes DNA sequence. Acts as a cofactor of serum response factor (SRF) with the potential to modulate SRF-target genes. Plays a crucial role in cardiogenesis, urinary bladder development, and differentiation of the smooth muscle cell lineage (myogenesis). Iso…	Myocardin OS=Mus musculus OX=10090 GN=Myocd PE=1 SV=2 - [MYCD_MOUSE]	2.78	1	2	2	935	101.338	6.29053	0.876136	0.797697	0.796395	0.823409	0.99958	1.13939	0.960591	1.03319	0.79696	0.0254386
P61148	Fibroblast growth factor 1	Fgf1	FUNCTION: Plays an important role in the regulation of cell survival, cell division, angiogenesis, cell differentiation and cell migration. Functions as potent mitogen in vitro. Acts as a ligand for FGFR1 and integrins. Binds to FGFR1 in the presence of heparin leading to FGFR1 dimerization and activation via sequential autophosphorylation on tyrosine residues which act as docking sites for inter…	Fibroblast growth factor 1 OS=Mus musculus OX=10090 GN=Fgf1 PE=1 SV=1 - [FGF1_MOUSE]	15.48	2	2	2	155	17.4067	7.02002	0.828545	0.893023	1.02395	0.915172	1.11688	1.15274	1.1852	1.15161	0.794692	0.0176879
Q5U5M8	Biogenesis of lysosome-related organelles complex 1 subunit 3	Bloc1s3	FUNCTION: Component of the BLOC-1 complex, a complex that is required for normal biogenesis of lysosome-related organelles (LRO), such as platelet dense granules and melanosomes. In concert with the AP-3 complex, the BLOC-1 complex is required to target membrane protein cargos into vesicles assembled at cell bodies for delivery into neurites and nerve terminals. The BLOC-1 complex, in association…	Biogenesis of lysosome-related organelles complex 1 subunit 3 OS=Mus musculus OX=10090 GN=Bloc1s3 PE=1 SV=1 - [BL1S3_MOUSE]	28.21	4	5	5	195	20.3854	4.91943	0.954775	0.911939	0.829752	0.898822	1.03487	1.12948	1.23249	1.13228	0.793815	0.0262617
O54998	Peptidyl-prolyl cis-trans isomerase FKBP7	Fkbp7	FUNCTION: PPIases accelerate the folding of proteins during protein synthesis.	Peptidyl-prolyl cis-trans isomerase FKBP7 OS=Mus musculus OX=10090 GN=Fkbp7 PE=1 SV=1 - [FKBP7_MOUSE]	17.89	5	5	12	218	24.8974	6.03662	0.77641	0.990765	0.984415	0.917197	1.10011	1.18554	1.18318	1.15628	0.793234	0.034398
P25911	Tyrosine-protein kinase Lyn	Lyn	FUNCTION: Non-receptor tyrosine-protein kinase that transmits signals from cell surface receptors and plays an important role in the regulation of innate and adaptive immune responses, hematopoiesis, responses to growth factors and cytokines, integrin signaling, but also responses to DNA damage and genotoxic agents. Functions primarily as negative regulator, but can also function as activator, de…	Tyrosine-protein kinase Lyn OS=Mus musculus OX=10090 GN=Lyn PE=1 SV=4 - [LYN_MOUSE]	23.05	10	13	49	512	58.7747	7.15186	0.944293	1.01387	0.982271	0.980143	1.18138	1.31982	1.20776	1.23632	0.79279	0.00548891
Q2PZL6	Protocadherin Fat 4	Fat4	FUNCTION: Cadherins are cell-cell interaction molecules. FAT4 plays a role in the maintenance of planar cell polarity as well as in inhibition of YAP1-mediated neuroprogenitor cell proliferation and differentiation. {ECO:0000269|PubMed:18604206, ECO:0000269|PubMed:24056717}.	Protocadherin Fat 4 OS=Mus musculus OX=10090 GN=Fat4 PE=1 SV=2 - [FAT4_MOUSE]	0.12	1	1	1	4981	539.982	4.90674	0.98485	0.864834	0.911127	0.920271	1.05989	1.11142	1.31266	1.16132	0.792433	0.0465336
Q9JLM9	Growth factor receptor-bound protein 14	Grb14	FUNCTION: Adapter protein which modulates coupling of cell surface receptor kinases with specific signaling pathways. Binds to, and suppresses signals from, the activated insulin receptor (INSR). Potent inhibitor of insulin-stimulated MAPK3 phosphorylation. Plays a critical role regulating PDPK1 membrane translocation in response to insulin stimulation and serves as an adapter protein to recruit …	Growth factor receptor-bound protein 14 OS=Mus musculus OX=10090 GN=Grb14 PE=1 SV=1 - [GRB14_MOUSE]	2.04	1	1	2	538	60.5344	8.44092	0.825624	1.06491	0.863689	0.918075	1.15668	1.11354	1.20847	1.15956	0.791741	0.0379845
Q8R2G4	Ecto-ADP-ribosyltransferase 3	Art3		Ecto-ADP-ribosyltransferase 3 OS=Mus musculus OX=10090 GN=Art3 PE=1 SV=2 - [NAR3_MOUSE]	28.57	8	9	23	371	41.988	6.02393	0.720116	0.908552	0.938378	0.855682	1.06536	1.10054	1.07731	1.08107	0.791514	0.0310347
P58069	Ras GTPase-activating protein 2	Rasa2	FUNCTION: Inhibitory regulator of the Ras-cyclic AMP pathway. Binds inositol tetrakisphosphate (IP4) and phospholipids.	Ras GTPase-activating protein 2 OS=Mus musculus OX=10090 GN=Rasa2 PE=1 SV=2 - [RASA2_MOUSE]	13.46	7	10	15	847	96.3399	7.59131	0.819111	1.04283	0.880856	0.914266	1.09367	1.23874	1.13632	1.15624	0.79072	0.0381052
Q8BHZ0	CYFIP-related Rac1 interactor A	Cyria	FUNCTION: May negatively regulate RAC1 signaling and RAC1-driven cytoskeletal remodeling. May regulate chemotaxis, cell migration and epithelial polarization by controlling the polarity, plasticity, duration and extent of protrusions. {ECO:0000250|UniProtKB:Q9H0Q0}.	CYFIP-related Rac1 interactor A OS=Mus musculus OX=10090 GN=Cyria PE=1 SV=1 - [CYRIA_MOUSE]	32.51	6	8	12	323	37.3187	6.01123	0.806158	1.04019	0.970393	0.938915	1.17383	1.1332	1.25675	1.18792	0.790383	0.0335535
Q9D081	UDP-N-acetylglucosamine transferase subunit ALG14 homolog	Alg14	FUNCTION: Involved in protein N-glycosylation. Essential for the second step of the dolichol-linked oligosaccharide pathway. Anchors the catalytic subunit ALG13 to the ER (By similarity). {ECO:0000250}.	UDP-N-acetylglucosamine transferase subunit ALG14 homolog OS=Mus musculus OX=10090 GN=Alg14 PE=1 SV=1 - [ALG14_MOUSE]	14.75	3	3	4	217	24.4132	9.48096	0.804859	0.99039	0.919041	0.904763	1.2428	1.13291	1.06001	1.14524	0.79002	0.03374
Q8BZ98	Dynamin-3	Dnm3	FUNCTION: Microtubule-associated force-producing protein involved in producing microtubule bundles and able to bind and hydrolyze GTP. Most probably involved in vesicular trafficking processes, in particular endocytosis (By similarity). {ECO:0000250}.	Dynamin-3 OS=Mus musculus OX=10090 GN=Dnm3 PE=1 SV=1 - [DYN3_MOUSE]	14.14	5	13	33	863	97.1296	8.35303	0.834826	0.935756	0.918361	0.896314	1.04645	1.0882	1.26907	1.13458	0.79	0.0337563
Q8C147	Dedicator of cytokinesis protein 8	Dock8	FUNCTION: Guanine nucleotide exchange factor (GEF) which specifically activates small GTPase CDC42 by exchanging bound GDP for free GTP (PubMed:28028151, PubMed:22461490). During immune responses, required for interstitial dendritic cell (DC) migration by locally activating CDC42 at the leading edge membrane of DC (PubMed:22461490, PubMed:25713392). Required for CD4(+) T-cell migration in respons…	Dedicator of cytokinesis protein 8 OS=Mus musculus OX=10090 GN=Dock8 PE=1 SV=4 - [DOCK8_MOUSE]	9.52	19	20	24	2100	238.826	6.96143	0.969151	1.10392	0.964307	1.01246	1.19074	1.34645	1.30932	1.28217	0.789643	0.0146821
P62073	Mitochondrial import inner membrane translocase subunit Tim10	Timm10	FUNCTION: Mitochondrial intermembrane chaperone that participates in the import and insertion of multi-pass transmembrane proteins into the mitochondrial inner membrane. May also be required for the transfer of beta-barrel precursors from the TOM complex to the sorting and assembly machinery (SAM complex) of the outer membrane. Acts as a chaperone-like protein that protects the hydrophobic precur…	Mitochondrial import inner membrane translocase subunit Tim10 OS=Mus musculus OX=10090 GN=Timm10 PE=1 SV=1 - [TIM10_MOUSE]	23.33	2	2	4	90	10.3259	6.29053	0.766037	0.920861	0.805013	0.830637	1.03237	1.05448	1.06956	1.05213	0.789478	0.00973067
P70206	Plexin-A1	Plxna1	FUNCTION: Coreceptor for SEMA3A, SEMA3C, SEMA3F and SEMA6D. Necessary for signaling by class 3 semaphorins and subsequent remodeling of the cytoskeleton. Plays a role in axon guidance, invasive growth and cell migration. Class 3 semaphorins bind to a complex composed of a neuropilin and a plexin. The plexin modulates the affinity of the complex for specific semaphorins, and its cytoplasmic domain…	Plexin-A1 OS=Mus musculus OX=10090 GN=Plxna1 PE=1 SV=1 - [PLXA1_MOUSE]	7.29	11	15	22	1894	210.965	6.90283	0.826166	0.992208	0.931562	0.916645	1.07339	1.16149	1.24875	1.16121	0.78939	0.0251653
Q9CQ06	39S ribosomal protein L24, mitochondrial	Mrpl24		39S ribosomal protein L24, mitochondrial OS=Mus musculus OX=10090 GN=Mrpl24 PE=1 SV=1 - [RM24_MOUSE]	11.11	2	2	2	216	24.929	9.49561	0.827549	0.931818	0.757707	0.839025	1.06625	1.04943	1.07336	1.06301	0.789289	0.0118305
Q9CQF9	Prenylcysteine oxidase	Pcyox1	FUNCTION: Involved in the degradation of prenylated proteins. Cleaves the thioether bond of prenyl-L-cysteines, such as farnesylcysteine and geranylgeranylcysteine (By similarity). {ECO:0000250}.	Prenylcysteine oxidase OS=Mus musculus OX=10090 GN=Pcyox1 PE=1 SV=1 - [PCYOX_MOUSE]	34.46	13	13	46	505	56.4587	6.91748	0.85662	0.834406	0.998016	0.896347	1.03903	1.11233	1.26173	1.1377	0.787861	0.0440509
Q8BI08	Protein MAL2	Mal2	FUNCTION: Member of the machinery of polarized transport. Required for the indirect transcytotic route at the step of the egress of the transcytosing cargo from perinuclear endosomes in order for it to travel to the apical surface via a raft-dependent pathway (By similarity). {ECO:0000250}.	Protein MAL2 OS=Mus musculus OX=10090 GN=Mal2 PE=1 SV=1 - [MAL2_MOUSE]	17.71	2	2	3	175	19.0818	6.49365	0.874314	0.943834	1.15187	0.990005	1.2101	1.21919	1.34794	1.25908	0.786294	0.0465472
Q91WR6	Glycoprotein integral membrane protein 1	Ginm1		Glycoprotein integral membrane protein 1 OS=Mus musculus OX=10090 GN=Ginm1 PE=2 SV=1 - [GINM1_MOUSE]	7.03	2	2	2	327	36.056	5.5542	0.833842	0.97508	0.93424	0.914387	1.14119	1.07485	1.27474	1.16359	0.785832	0.0260407
Q9WTQ5	A-kinase anchor protein 12	Akap12	FUNCTION: Anchoring protein that mediates the subcellular compartmentation of protein kinase A (PKA) and protein kinase C (PKC). {ECO:0000250}.	A-kinase anchor protein 12 OS=Mus musculus OX=10090 GN=Akap12 PE=1 SV=1 - [AKA12_MOUSE]	38.72	45	45	111	1684	180.586	4.43701	0.781893	0.853888	1.02657	0.887451	1.11481	1.17612	1.09721	1.12938	0.785785	0.0340166
Q8R2Y2	Cell surface glycoprotein MUC18	Mcam	FUNCTION: Plays a role in cell adhesion, and in cohesion of the endothelial monolayer at intercellular junctions in vascular tissue. Its expression may allow melanoma cells to interact with cellular elements of the vascular system, thereby enhancing hematogeneous tumor spread. Could be an adhesion molecule active in neural crest cells during embryonic development. Acts as surface receptor that tr…	Cell surface glycoprotein MUC18 OS=Mus musculus OX=10090 GN=Mcam PE=1 SV=1 - [MUC18_MOUSE]	39.04	26	26	102	648	71.5005	5.8335	0.733878	0.960237	0.909633	0.867916	1.14107	1.13455	1.03848	1.1047	0.785657	0.0359458
P68254	14-3-3 protein theta	Ywhaq	FUNCTION: Adapter protein implicated in the regulation of a large spectrum of both general and specialized signaling pathways. Binds to a large number of partners, usually by recognition of a phosphoserine or phosphothreonine motif. Binding generally results in the modulation of the activity of the binding partner. Negatively regulates the kinase activity of PDPK1 (By similarity). {ECO:0000250}.	14-3-3 protein theta OS=Mus musculus OX=10090 GN=Ywhaq PE=1 SV=1 - [1433T_MOUSE]	73.88	14	19	127	245	27.7608	4.77979	0.832211	1.04261	0.983525	0.952783	1.13381	1.25326	1.25322	1.21343	0.785199	0.0246439
P47931	Follistatin	Fst	FUNCTION: Binds directly to activin and functions as an activin antagonist. Specific inhibitor of the biosynthesis and secretion of pituitary follicle stimulating hormone (FSH).	Follistatin OS=Mus musculus OX=10090 GN=Fst PE=2 SV=1 - [FST_MOUSE]	10.47	3	3	3	344	37.8404	5.52881	0.80197	1.04492	0.821377	0.889423	1.11217	1.13616	1.15066	1.133	0.785019	0.0364749
Q8K4M5	COMM domain-containing protein 1	Commd1	FUNCTION: Proposed scaffold protein that is implicated in diverse physiological processes and whose function may be in part linked to its ability to regulate ubiquitination of specific cellular proteins. Can modulate activity of cullin-RING E3 ubiquitin ligase (CRL) complexes by displacing CAND1; in vitro promotes CRL E3 activity and dissociates CAND1 from CUL1 and CUL2. Promotes ubiquitination o…	COMM domain-containing protein 1 OS=Mus musculus OX=10090 GN=Commd1 PE=1 SV=2 - [COMD1_MOUSE]	17.55	4	4	7	188	20.9829	7.59131	0.902816	0.927948	0.918399	0.916388	1.25658	1.14194	1.11124	1.16992	0.783292	0.00481699
P70182	Phosphatidylinositol 4-phosphate 5-kinase type-1 alpha	Pip5k1a	FUNCTION: Catalyzes the phosphorylation of phosphatidylinositol 4-phosphate (PtdIns4P) to form phosphatidylinositol 4,5-bisphosphate (PtdIns(4,5)P2). PtdIns(4,5)P2 is involved in a variety of cellular processes and is the substrate to form phosphatidylinositol 3,4,5-trisphosphate (PtdIns(3,4,5)P3), another second messenger. The majority of PtdIns(4,5)P2 is thought to occur via type I phosphatidyl…	Phosphatidylinositol 4-phosphate 5-kinase type-1 alpha OS=Mus musculus OX=10090 GN=Pip5k1a PE=1 SV=2 - [PI51A_MOUSE]	3.3	1	2	2	546	60.4466	8.5874	0.896866	0.884798	0.936092	0.905919	1.08874	1.11787	1.26993	1.15885	0.781742	0.0122456
Q99JR5	Tubulointerstitial nephritis antigen-like	Tinagl1	FUNCTION: May be implicated in the adrenocortical zonation and in mechanisms for repressing the CYP11B1 gene expression in adrenocortical cells. This is a non catalytic peptidase C1 family protein. {ECO:0000269|PubMed:12600995}.	Tubulointerstitial nephritis antigen-like OS=Mus musculus OX=10090 GN=Tinagl1 PE=1 SV=1 - [TINAL_MOUSE]	27.68	9	9	29	466	52.6298	6.771	0.841672	0.989283	0.868201	0.899719	1.19548	1.02614	1.23933	1.15365	0.779889	0.0328387
Q9ESD7	Dysferlin	Dysf	FUNCTION: Key calcium ion sensor involved in the Ca(2+)-triggered synaptic vesicle-plasma membrane fusion. Plays a role in the sarcolemma repair mechanism of both skeletal muscle and cardiomyocytes that permits rapid resealing of membranes disrupted by mechanical stress. {ECO:0000269|PubMed:12736685, ECO:0000269|PubMed:14506282, ECO:0000269|PubMed:17607357}.	Dysferlin OS=Mus musculus OX=10090 GN=Dysf PE=1 SV=3 - [DYSF_MOUSE]	19	33	35	61	2090	237.759	5.60498	0.763769	0.961614	0.946746	0.89071	1.06305	1.19498	1.16996	1.14266	0.779502	0.0287816
Q91YP2	Neurolysin, mitochondrial	Nln	FUNCTION: Hydrolyzes oligopeptides such as neurotensin, bradykinin and dynorphin A. {ECO:0000250}.	Neurolysin, mitochondrial OS=Mus musculus OX=10090 GN=Nln PE=1 SV=1 - [NEUL_MOUSE]	28.84	21	22	38	704	80.3775	6.44287	0.783927	0.997685	0.954863	0.912158	1.1819	1.1486	1.18074	1.17041	0.779347	0.0175261
Q61335	B-cell receptor-associated protein 31	Bcap31	FUNCTION: Functions as a chaperone protein. Is one of the most abundant endoplasmic reticulum (ER) proteins. Plays a role in the export of secreted proteins in the ER, the recognition of abnormally folded protein and their targeting to the ER associated-degradation (ERAD). Also serves as a cargo receptor for the export of transmembrane proteins. May be involved in CASP8-mediated apoptosis. {ECO:0…	B-cell receptor-associated protein 31 OS=Mus musculus OX=10090 GN=Bcap31 PE=1 SV=4 - [BAP31_MOUSE]	43.67	18	19	80	245	27.939	8.70459	0.756217	0.912074	0.967755	0.878682	1.04761	1.08448	1.25257	1.12822	0.778821	0.0491972
Q71FD7	Filamin-binding LIM protein 1	Fblim1	FUNCTION: Serves as an anchoring site for cell-ECM adhesion proteins and filamin-containing actin filaments. Is implicated in cell shape modulation (spreading) and motility. May participate in the regulation of filamin-mediated cross-linking and stabilization of actin filaments. May also regulate the assembly of filamin-containing signaling complexes that control actin assembly. Promotes dissocia…	Filamin-binding LIM protein 1 OS=Mus musculus OX=10090 GN=Fblim1 PE=1 SV=2 - [FBLI1_MOUSE]	23.47	6	6	9	375	40.9989	6.50732	0.839878	0.96352	0.753785	0.852394	1.16323	1.0139	1.10712	1.09475	0.778619	0.0317269
Q99PP9	Tripartite motif-containing protein 16	Trim16	FUNCTION: E3 ubiquitin ligase that plays an essential role in the organization of autophagic response and ubiquitination upon lysosomal and phagosomal damages. Plays a role in the stress-induced biogenesis and degradation of protein aggresomes by regulating the p62-KEAP1-NRF2 signaling and particularly by modulating the ubiquitination levels and thus stability of NRF2. Acts as a scaffold protein …	Tripartite motif-containing protein 16 OS=Mus musculus OX=10090 GN=Trim16 PE=1 SV=2 - [TRI16_MOUSE]	9.53	5	5	7	556	62.9035	5.85889	0.861456	0.900439	0.967705	0.909867	1.04192	1.2355	1.23064	1.16935	0.778095	0.021567
Q8C729	Protein FAM126B	Fam126b	FUNCTION: Component of a complex required to localize phosphatidylinositol 4-kinase (PI4K) to the plasma membrane. {ECO:0000250|UniProtKB:Q8IXS8}.	Protein FAM126B OS=Mus musculus OX=10090 GN=Fam126b PE=1 SV=1 - [F126B_MOUSE]	7.17	4	4	5	530	58.5499	7.72314	0.82296	0.923622	1.02584	0.92414	1.05029	1.29902	1.21539	1.18823	0.777744	0.0478265
Q91V76	Ester hydrolase C11orf54 homolog		FUNCTION: Exhibits ester hydrolase activity on the substrate p-nitrophenyl acetate. {ECO:0000250}.	Ester hydrolase C11orf54 homolog OS=Mus musculus OX=10090 PE=1 SV=1 - [CK054_MOUSE]	46.35	13	13	54	315	34.9733	6.29053	0.775201	1.02331	0.91454	0.904349	1.10606	1.17318	1.21235	1.16386	0.777025	0.0294441
Q9WVC3	Caveolin-2	Cav2	FUNCTION: May act as a scaffolding protein within caveolar membranes. Interacts directly with G-protein alpha subunits and can functionally regulate their activity. Acts as an accessory protein in conjunction with CAV1 in targeting to lipid rafts and driving caveolae formation. The Ser-36 phosphorylated form has a role in modulating mitosis in endothelial cells. Positive regulator of cellular mit…	Caveolin-2 OS=Mus musculus OX=10090 GN=Cav2 PE=1 SV=1 - [CAV2_MOUSE]	37.04	5	5	28	162	18.2151	5.63037	0.775539	0.962365	0.935323	0.891076	1.05963	1.25701	1.1258	1.14748	0.776549	0.0355911
P70207	Plexin-A2	Plxna2	FUNCTION: Coreceptor for SEMA3A and SEMA6A. Necessary for signaling by SEMA6A and class 3 semaphorins and subsequent remodeling of the cytoskeleton. Plays a role in axon guidance, invasive growth and cell migration. Class 3 semaphorins bind to a complex composed of a neuropilin and a plexin. The plexin modulates the affinity of the complex for specific semaphorins, and its cytoplasmic domain is r…	Plexin-A2 OS=Mus musculus OX=10090 GN=Plxna2 PE=1 SV=2 - [PLXA2_MOUSE]	3.85	4	8	13	1894	211.399	6.53662	0.753699	1.01459	0.949381	0.90589	1.15323	1.18719	1.16163	1.16735	0.776023	0.0297256
O35678	Monoglyceride lipase	Mgll	FUNCTION: Converts monoacylglycerides to free fatty acids and glycerol (PubMed:9341166, PubMed:17700715, PubMed:18096503, PubMed:19029917, PubMed:20554061, PubMed:20729846, PubMed:21454566). Hydrolyzes the endocannabinoid 2-arachidonoylglycerol, and thereby contributes to the regulation of endocannabinoid signaling, nociperception and perception of pain (PubMed:9341166, PubMed:17700715, PubMed:18…	Monoglyceride lipase OS=Mus musculus OX=10090 GN=Mgll PE=1 SV=1 - [MGLL_MOUSE]	36.96	12	12	80	303	33.366	7.15186	0.740658	0.976563	0.926486	0.881236	1.04734	1.16528	1.19564	1.13609	0.775676	0.0397686
P70663	SPARC-like protein 1	Sparcl1		SPARC-like protein 1 OS=Mus musculus OX=10090 GN=Sparcl1 PE=1 SV=3 - [SPRL1_MOUSE]	10.46	5	5	8	650	72.2428	4.60205	0.811499	1.01285	0.767566	0.863971	1.07256	1.10435	1.16537	1.11409	0.775492	0.0356644
Q9D3N8	Growth hormone-regulated TBC protein 1	Grtp1	FUNCTION: May act as a GTPase-activating protein for Rab family protein(s).	Growth hormone-regulated TBC protein 1 OS=Mus musculus OX=10090 GN=Grtp1 PE=1 SV=1 - [GRTP1_MOUSE]	8.64	3	3	4	359	40.602	8.47021	0.72136	0.898112	0.929017	0.849496	1.1282	1.08726	1.07267	1.09604	0.775058	0.0209914
Q9EPL9	Peroxisomal acyl-coenzyme A oxidase 3	Acox3	FUNCTION: Oxidizes the CoA-esters of 2-methyl-branched fatty acids. {ECO:0000250|UniProtKB:Q63448}.	Peroxisomal acyl-coenzyme A oxidase 3 OS=Mus musculus OX=10090 GN=Acox3 PE=1 SV=2 - [ACOX3_MOUSE]	20.29	11	12	20	700	78.3537	7.12256	0.860792	1.04177	0.937592	0.946718	1.2236	1.08615	1.35584	1.22187	0.774813	0.0427683
Q9CY18	Sorting nexin-7	Snx7	FUNCTION: May be involved in several stages of intracellular trafficking. {ECO:0000250}.	Sorting nexin-7 OS=Mus musculus OX=10090 GN=Snx7 PE=1 SV=1 - [SNX7_MOUSE]	13.95	4	4	7	387	44.9714	5.07178	0.765404	0.965294	0.84931	0.860003	1.10343	1.00702	1.22068	1.11038	0.774514	0.0417229
O88322	Nidogen-2	Nid2	FUNCTION: Cell adhesion glycoprotein. Might be involved in osteoblast differentiation. It probably has a role in cell-extracellular matrix interactions.	Nidogen-2 OS=Mus musculus OX=10090 GN=Nid2 PE=1 SV=2 - [NID2_MOUSE]	35.21	36	37	111	1403	153.816	5.37646	0.738437	0.972939	0.95304	0.888139	1.19205	1.1151	1.13452	1.14722	0.774163	0.0299749
Q8BWP8	Beta-1,4-glucuronyltransferase 1	B4gat1	FUNCTION: Beta-1,4-glucuronyltransferase involved in O-mannosylation of alpha-dystroglycan (DAG1). Transfers a glucuronic acid (GlcA) residue onto a xylose (Xyl) acceptor to produce the glucuronyl-beta-1,4-xylose-beta disaccharide primer, which is further elongated by LARGE1, during synthesis of phosphorylated O-mannosyl glycan. Phosphorylated O-mannosyl glycan is a carbohydrate is a carbohydrate…	Beta-1,4-glucuronyltransferase 1 OS=Mus musculus OX=10090 GN=B4gat1 PE=1 SV=1 - [B4GA1_MOUSE]	3.86	1	1	1	415	47.354	7.26904	0.853684	1.00103	0.834318	0.896345	1.06374	1.20025	1.20986	1.15795	0.774079	0.0208262
P62983	Ubiquitin-40S ribosomal protein S27a	Rps27a	FUNCTION: [Ubiquitin]: Exists either covalently attached to another protein, or free (unanchored). When covalently bound, it is conjugated to target proteins via an isopeptide bond either as a monomer (monoubiquitin), a polymer linked via different Lys residues of the ubiquitin (polyubiquitin chains) or a linear polymer linked via the initiator Met of the ubiquitin (linear polyubiquitin chains). …	Ubiquitin-40S ribosomal protein S27a OS=Mus musculus OX=10090 GN=Rps27a PE=1 SV=2 - [RS27A_MOUSE]	62.18	10	10	165	156	17.9395	9.64209	0.901147	0.936645	0.90133	0.913041	1.11924	1.16739	1.25232	1.17965	0.77399	0.00279611
Q61140	Breast cancer anti-estrogen resistance protein 1	Bcar1	FUNCTION: Docking protein which plays a central coordinating role for tyrosine kinase-based signaling related to cell adhesion (By similarity). Implicated in induction of cell migration and cell branching (PubMed:25499443). Involved in the BCAR3-mediated inhibition of TGFB signaling (PubMed:25499443). {ECO:0000250|UniProtKB:P56945, ECO:0000269|PubMed:25499443}.	Breast cancer anti-estrogen resistance protein 1 OS=Mus musculus OX=10090 GN=Bcar1 PE=1 SV=2 - [BCAR1_MOUSE]	6.52	4	4	4	874	94.2268	5.68115	0.820538	0.848652	0.995067	0.888086	1.08599	1.07593	1.28225	1.14806	0.773557	0.0393784
Q8R3E3	WD repeat domain phosphoinositide-interacting protein 1	Wipi1	FUNCTION: Component of the autophagy machinery that controls the major intracellular degradation process by which cytoplasmic materials are packaged into autophagosomes and delivered to lysosomes for degradation. Plays an important role in starvation- and calcium-mediated autophagy, as well as in mitophagy (By similarity) (PubMed:22275429). Functions downstream of the ULK1 and PI3-kinases that pr…	WD repeat domain phosphoinositide-interacting protein 1 OS=Mus musculus OX=10090 GN=Wipi1 PE=1 SV=1 - [WIPI1_MOUSE]	7.62	4	4	8	446	48.7272	6.45557	0.800249	1.02337	0.956241	0.926618	1.26412	1.21841	1.11137	1.19797	0.773492	0.0275942
P43406	Integrin alpha-V	Itgav	FUNCTION: The alpha-V (ITGAV) integrins are receptors for vitronectin, cytotactin, fibronectin, fibrinogen, laminin, matrix metalloproteinase-2, osteopontin, osteomodulin, prothrombin, thrombospondin, TGFB1 and vWF (PubMed:9827803, PubMed:10025398). They recognize the sequence R-G-D in a wide array of ligands. Alpha-V integrins may play a role in embryo implantation, angiogenesis and wound healin…	Integrin alpha-V OS=Mus musculus OX=10090 GN=Itgav PE=1 SV=2 - [ITAV_MOUSE]	13.41	14	14	26	1044	115.287	5.63037	0.810523	0.967913	0.938631	0.905689	1.14787	1.14167	1.23478	1.17478	0.770947	0.00911733
Q5U4D9	THO complex subunit 6 homolog	Thoc6	FUNCTION: Acts as component of the THO subcomplex of the TREX complex which is thought to couple mRNA transcription, processing and nuclear export, and which specifically associates with spliced mRNA and not with unspliced pre-mRNA. TREX is recruited to spliced mRNAs by a transcription-independent mechanism, binds to mRNA upstream of the exon-junction complex (EJC) and is recruited in a splicing-…	THO complex subunit 6 homolog OS=Mus musculus OX=10090 GN=Thoc6 PE=1 SV=1 - [THOC6_MOUSE]	14.37	4	4	5	341	37.2909	7.12256	0.747205	1.03852	0.932703	0.906141	1.20593	1.19805	1.12334	1.17577	0.770678	0.0389402
Q91ZU6	Dystonin	Dst	FUNCTION: Cytoskeletal linker protein. Acts as an integrator of intermediate filaments, actin and microtubule cytoskeleton networks. Required for anchoring either intermediate filaments to the actin cytoskeleton in neural and muscle cells or keratin-containing intermediate filaments to hemidesmosomes in epithelial cells. The proteins may self-aggregate to form filaments or a two-dimensional mesh.…	Dystonin OS=Mus musculus OX=10090 GN=Dst PE=1 SV=2 - [DYST_MOUSE]	17.81	116	120	172	7393	833.701	5.31299	0.797696	0.967109	0.967744	0.91085	1.16172	1.16358	1.22195	1.18242	0.770328	0.0105681
Q8CFI0	E3 ubiquitin-protein ligase NEDD4-like	Nedd4l	FUNCTION: E3 ubiquitin-protein ligase which accepts ubiquitin from an E2 ubiquitin-conjugating enzyme in the form of a thioester and then directly transfers the ubiquitin to targeted substrates. Inhibits TGF-beta signaling by triggering SMAD2 and TGFBR1 ubiquitination and proteasome-dependent degradation. Promotes ubiquitination and internalization of various plasma membrane channels such as ENaC…	E3 ubiquitin-protein ligase NEDD4-like OS=Mus musculus OX=10090 GN=Nedd4l PE=1 SV=2 - [NED4L_MOUSE]	14.64	11	13	16	1004	115.347	6.15088	0.906744	0.892736	0.88343	0.894303	1.06045	1.10345	1.32689	1.16359	0.76857	0.0313792
P13020	Gelsolin	Gsn	FUNCTION: Calcium-regulated, actin-modulating protein that binds to the plus (or barbed) ends of actin monomers or filaments, preventing monomer exchange (end-blocking or capping). It can promote the assembly of monomers into filaments (nucleation) as well as sever filaments already formed. Plays a role in ciliogenesis.	Gelsolin OS=Mus musculus OX=10090 GN=Gsn PE=1 SV=3 - [GELS_MOUSE]	36.28	26	26	113	780	85.8881	6.17627	0.870356	0.935635	0.985433	0.930475	1.18403	1.20315	1.24556	1.21091	0.768409	0.00178943
P70387	Hereditary hemochromatosis protein homolog	Hfe	FUNCTION: Binds to transferrin receptor (TFR) and reduces its affinity for iron-loaded transferrin. {ECO:0000250|UniProtKB:Q30201}.	Hereditary hemochromatosis protein homolog OS=Mus musculus OX=10090 GN=Hfe PE=1 SV=2 - [HFE_MOUSE]	13.37	4	5	9	359	40.5086	6.23975	0.84452	0.981855	0.974886	0.933754	1.34929	1.19786	1.09897	1.21537	0.768286	0.0299991
Q60736	Zona pellucida sperm-binding protein 3 receptor	Zp3r	FUNCTION: Binds to ZP3 glycoprotein in egg zona pellucida. Probably involved in interactions between sperm acrosome and egg zona pellucida during and immediately following the acrosome reaction. {ECO:0000269|PubMed:7604284, ECO:0000303|PubMed:11133656}.	Zona pellucida sperm-binding protein 3 receptor OS=Mus musculus OX=10090 GN=Zp3r PE=1 SV=1 - [ZP3R_MOUSE]	1.38	1	1	1	579	64.9077	7.15186	0.567126	0.554944	0.542465	0.554845	0.706636	0.756237	0.704491	0.722454	0.768	0.000795618
Q8R1N0	Zinc finger protein 830	Znf830	FUNCTION: May play a role in pre-mRNA splicing as component of the spliceosome (By similarity). Acts as an important regulator of the cell cycle that participates in the maintenance of genome integrity (PubMed:21191184, PubMed:23213458, PubMed:25168238, PubMed:15988037). During cell cycle progression in embryonic fibroblast, prevents replication fork collapse, double-strand break formation and ce…	Zinc finger protein 830 OS=Mus musculus OX=10090 GN=Znf830 PE=1 SV=1 - [ZN830_MOUSE]	8.26	2	2	2	363	40.6336	5.40186	0.970762	0.838615	0.943022	0.917466	1.13896	1.35261	1.096	1.19586	0.767203	0.0352153
Q3V1T4	Prolyl 3-hydroxylase 1	P3h1	FUNCTION: Basement membrane-associated chondroitin sulfate proteoglycan (CSPG). Has prolyl 3-hydroxylase activity catalyzing the post-translational formation of 3-hydroxyproline in -Xaa-Pro-Gly- sequences in collagens, especially types IV and V. May be involved in the secretory pathway of cells. Has growth suppressive activity in fibroblasts (By similarity). {ECO:0000250}.	Prolyl 3-hydroxylase 1 OS=Mus musculus OX=10090 GN=P3h1 PE=1 SV=2 - [P3H1_MOUSE]	11.37	8	8	14	739	83.5983	5.13525	0.818478	0.971393	0.977403	0.922425	1.16999	1.09943	1.33854	1.20265	0.766992	0.0333365
Q9QZF2	Glypican-1	Gpc1	FUNCTION: Cell surface proteoglycan that bears heparan sulfate. Binds, via the heparan sulfate side chains, alpha-4 (V) collagen and participates in Schwann cell myelination (By similarity). May act as a catalyst in increasing the rate of conversion of prion protein PRPN(C) to PRNP(Sc) via associating (via the heparan sulfate side chains) with both forms of PRPN, targeting them to lipid rafts and…	Glypican-1 OS=Mus musculus OX=10090 GN=Gpc1 PE=1 SV=1 - [GPC1_MOUSE]	16.34	8	8	11	557	61.3207	7.04932	0.932985	0.907115	0.873838	0.904646	1.28024	1.19038	1.07207	1.1809	0.766067	0.0116138
O88839	Disintegrin and metalloproteinase domain-containing protein 15	Adam15	FUNCTION: Active metalloproteinase with gelatinolytic and collagenolytic activity. Plays a role in the wound healing process. Mediates both heterotypic intraepithelial cell/T-cell interactions and homotypic T-cell aggregation. Inhibits beta-1 integrin-mediated cell adhesion and migration of airway smooth muscle cells. Suppresses cell motility on or towards fibronectin possibly by driving alpha-v/…	Disintegrin and metalloproteinase domain-containing protein 15 OS=Mus musculus OX=10090 GN=Adam15 PE=1 SV=2 - [ADA15_MOUSE]	0.81	1	1	1	864	92.6035	6.53662	0.80784	0.933236	0.872655	0.871243	1.06767	1.10687	1.23778	1.13744	0.765967	0.0133448
Q60716	Prolyl 4-hydroxylase subunit alpha-2	P4ha2	FUNCTION: Catalyzes the post-translational formation of 4-hydroxyproline in -Xaa-Pro-Gly- sequences in collagens and other proteins.	Prolyl 4-hydroxylase subunit alpha-2 OS=Mus musculus OX=10090 GN=P4ha2 PE=1 SV=1 - [P4HA2_MOUSE]	14.53	7	7	12	537	60.9638	5.79541	0.798652	0.975731	0.914177	0.896187	1.12827	1.09308	1.28968	1.17034	0.765749	0.026333
Q9DBG9	Tax1-binding protein 3	Tax1bp3	FUNCTION: May regulate a number of protein-protein interactions by competing for PDZ domain binding sites. Binds CTNNB1 and may thereby act as an inhibitor of the Wnt signaling pathway. Competes with LIN7A for KCNJ4 binding, and thereby promotes KCNJ4 internalization. May play a role in the Rho signaling pathway (By similarity). {ECO:0000250, ECO:0000269|PubMed:12874278}.	Tax1-binding protein 3 OS=Mus musculus OX=10090 GN=Tax1bp3 PE=1 SV=1 - [TX1B3_MOUSE]	30.65	3	3	7	124	13.7141	8.48486	0.815684	0.855342	0.909287	0.860104	1.21226	1.01517	1.14445	1.12396	0.765246	0.014472
P14824	Annexin A6	Anxa6	FUNCTION: May associate with CD21. May regulate the release of Ca(2+) from intracellular stores.	Annexin A6 OS=Mus musculus OX=10090 GN=Anxa6 PE=1 SV=3 - [ANXA6_MOUSE]	63.3	42	44	227	673	75.8374	5.50342	0.806014	0.979039	1.0187	0.934585	1.16244	1.27944	1.22519	1.22236	0.764576	0.0173399
Q8K2Q7	BRO1 domain-containing protein BROX	Brox		BRO1 domain-containing protein BROX OS=Mus musculus OX=10090 GN=Brox PE=1 SV=1 - [BROX_MOUSE]	6.33	4	4	5	411	46.1725	7.69385	0.920802	0.893743	0.84871	0.887752	1.07513	1.09058	1.32056	1.16209	0.763927	0.0287929
Q80WM5	Hyaluronan and proteoglycan link protein 3	Hapln3	FUNCTION: May function in hyaluronic acid binding. {ECO:0000303|PubMed:12663660}.	Hyaluronan and proteoglycan link protein 3 OS=Mus musculus OX=10090 GN=Hapln3 PE=2 SV=3 - [HPLN3_MOUSE]	4.18	2	2	2	359	40.7142	6.52197	0.885901	0.854743	0.981958	0.907534	1.32461	1.19407	1.04799	1.18889	0.763346	0.0336716
Q9D7P6	Iron-sulfur cluster assembly enzyme ISCU, mitochondrial	Iscu	FUNCTION: Scaffold protein for the de novo synthesis of iron-sulfur (Fe-S) clusters within mitochondria, which is required for maturation of both mitochondrial and cytoplasmic [2Fe-2S] and [4Fe-4S] proteins. First, a [2Fe-2S] cluster is transiently assembled on the scaffold protein ISCU. In a second step, the cluster is released from ISCU, transferred to a glutaredoxin GLRX5, followed by the form…	Iron-sulfur cluster assembly enzyme ISCU, mitochondrial OS=Mus musculus OX=10090 GN=Iscu PE=1 SV=1 - [ISCU_MOUSE]	29.76	5	5	9	168	18.0866	9.29053	0.818055	0.976508	0.808726	0.867763	1.14137	1.12517	1.14695	1.13783	0.762647	0.00789775
Q6IRU5	Clathrin light chain B	Cltb	FUNCTION: Clathrin is the major protein of the polyhedral coat of coated pits and vesicles.	Clathrin light chain B OS=Mus musculus OX=10090 GN=Cltb PE=1 SV=1 - [CLCB_MOUSE]	27.51	8	8	24	229	25.1562	4.62744	0.775229	1.08314	0.883819	0.914062	1.14324	1.1831	1.27026	1.19886	0.76244	0.0433956
P48678	Prelamin-A/C	Lmna	FUNCTION: Lamins are components of the nuclear lamina, a fibrous layer on the nucleoplasmic side of the inner nuclear membrane, which is thought to provide a framework for the nuclear envelope and may also interact with chromatin. Lamin A and C are present in equal amounts in the lamina of mammals. Plays an important role in nuclear assembly, chromatin organization, nuclear membrane and telomere …	Prelamin-A/C OS=Mus musculus OX=10090 GN=Lmna PE=1 SV=2 - [LMNA_MOUSE]	68.72	45	47	200	665	74.1927	6.97607	0.87603	0.957391	0.857488	0.89697	1.19049	1.02699	1.31192	1.17647	0.762427	0.033739
Q9Z2S7	TSC22 domain family protein 3	Tsc22d3	FUNCTION: Protects T-cells from IL2 deprivation-induced apoptosis through the inhibition of FOXO3A transcriptional activity that leads to the down-regulation of the pro-apoptotic factor BCL2L11. In macrophages, plays a role in the anti-inflammatory and immunosuppressive effects of glucocorticoids and IL10. In T-cells, inhibits anti-CD3-induced NFKB1 nuclear translocation. In vitro, suppresses AP1…	TSC22 domain family protein 3 OS=Mus musculus OX=10090 GN=Tsc22d3 PE=1 SV=2 - [T22D3_MOUSE]	30.66	2	4	12	137	15.1676	4.52588	0.851051	0.750266	0.970113	0.857143	1.07331	1.12519	1.17746	1.12532	0.761687	0.0188554
Q9D711	Pirin	Pir	FUNCTION: Transcriptional coregulator of NF-kappa-B which facilitates binding of NF-kappa-B proteins to target kappa-B genes in a redox-state-dependent manner. May be required for efficient terminal myeloid maturation of hematopoietic cells. Has quercetin 2,3-dioxygenase activity (in vitro) (By similarity). {ECO:0000250, ECO:0000269|PubMed:20010624}.	Pirin OS=Mus musculus OX=10090 GN=Pir PE=1 SV=1 - [PIR_MOUSE]	6.55	2	2	6	290	32.0463	7.10791	0.838053	0.897544	0.886456	0.874017	1.19045	1.07134	1.18482	1.14887	0.760763	0.0030446
Q9CY64	Biliverdin reductase A	Blvra	FUNCTION: Reduces the gamma-methene bridge of the open tetrapyrrole, biliverdin IX alpha, to bilirubin with the concomitant oxidation of a NADH or NADPH cofactor. {ECO:0000250}.	Biliverdin reductase A OS=Mus musculus OX=10090 GN=Blvra PE=1 SV=1 - [BIEA_MOUSE]	32.88	9	9	29	295	33.5035	7.02002	0.825246	0.963641	0.991587	0.926825	1.09297	1.20147	1.36074	1.21839	0.760696	0.0352703
Q8BWS5	G protein-regulated inducer of neurite outgrowth 3	Gprin3	FUNCTION: May be involved in neurite outgrowth. {ECO:0000250}.	G protein-regulated inducer of neurite outgrowth 3 OS=Mus musculus OX=10090 GN=Gprin3 PE=1 SV=1 - [GRIN3_MOUSE]	8.13	6	6	6	763	80.4352	7.02002	0.788016	0.967248	0.869809	0.875024	1.07016	1.31136	1.07148	1.151	0.760229	0.0445174
O89103	Complement component C1q receptor	Cd93	FUNCTION: Receptor (or element of a larger receptor complex) for C1q, mannose-binding lectin (MBL2) and pulmonary surfactant protein A (SPA). May mediate the enhancement of phagocytosis in monocytes and macrophages upon interaction with soluble defense collagens. May play a role in intercellular adhesion. Marker for early multipotent hematopoietic precursor cells. May play a role in cell-cell int…	Complement component C1q receptor OS=Mus musculus OX=10090 GN=Cd93 PE=1 SV=1 - [C1QR1_MOUSE]	7.61	5	5	10	644	69.3092	5.07178	0.772937	0.962164	0.936126	0.890409	1.11342	1.1381	1.27124	1.17425	0.758277	0.0209726
Q80Y14	Glutaredoxin-related protein 5, mitochondrial	Glrx5	FUNCTION: Monothiol glutaredoxin involved in the biogenesis of iron-sulfur clusters (By similarity). Involved in protein lipoylation, acting in the pathway that provides an iron-sulfur cluster to lipoate synthase (By similarity). Required for normal iron homeostasis (By similarity). Required for normal regulation of hemoglobin synthesis by the iron-sulfur protein ACO1 (By similarity). May protect…	Glutaredoxin-related protein 5, mitochondrial OS=Mus musculus OX=10090 GN=Glrx5 PE=1 SV=2 - [GLRX5_MOUSE]	17.11	2	2	6	152	16.2824	6.55127	0.701014	0.768532	0.908341	0.792629	1.08604	0.990941	1.05943	1.04547	0.758154	0.0198297
Q8CCM6	Mitochondrial import inner membrane translocase subunit Tim21	Timm21	FUNCTION: Participates in the translocation of transit peptide-containing proteins across the mitochondrial inner membrane. Also required for assembly of mitochondrial respiratory chain complex I and complex IV as component of the MITRAC (mitochondrial translation regulation assembly intermediate of cytochrome c oxidase complex) complex. Probably shuttles between the presequence translocase and r…	Mitochondrial import inner membrane translocase subunit Tim21 OS=Mus musculus OX=10090 GN=Timm21 PE=1 SV=2 - [TIM21_MOUSE]	12.3	2	2	2	244	27.8937	9.94971	0.854902	0.933819	0.710093	0.832938	1.03793	1.03822	1.22117	1.0991	0.757834	0.0410325
O35206	Collagen alpha-1(XV) chain	Col15a1	FUNCTION: Structural protein that stabilizes microvessels and muscle cells, both in heart and in skeletal muscle.; FUNCTION: Restin potently inhibits angiogenesis.	Collagen alpha-1(XV) chain OS=Mus musculus OX=10090 GN=Col15a1 PE=1 SV=2 - [COFA1_MOUSE]	11.41	14	14	107	1367	140.385	4.89404	0.737472	0.985351	0.968431	0.897085	1.23007	1.15176	1.17148	1.18444	0.757391	0.0261042
P09055	Integrin beta-1	Itgb1	FUNCTION: Integrins alpha-1/beta-1, alpha-2/beta-1, alpha-10/beta-1 and alpha-11/beta-1 are receptors for collagen. Integrins alpha-1/beta-1 and alpha-2/beta-2 recognize the proline-hydroxylated sequence G-F-P-G-E-R in collagen. Integrins alpha-2/beta-1, alpha-3/beta-1, alpha-4/beta-1, alpha-5/beta-1, alpha-8/beta-1, alpha-10/beta-1, alpha-11/beta-1 and alpha-V/beta-1 are receptors for fibronecti…	Integrin beta-1 OS=Mus musculus OX=10090 GN=Itgb1 PE=1 SV=1 - [ITB1_MOUSE]	28.95	24	25	112	798	88.1733	5.93506	0.789705	0.95246	0.796146	0.846104	1.06254	1.16401	1.13432	1.12029	0.755255	0.0109538
P03893	NADH-ubiquinone oxidoreductase chain 2	Mtnd2	FUNCTION: Core subunit of the mitochondrial membrane respiratory chain NADH dehydrogenase (Complex I) that is believed to belong to the minimal assembly required for catalysis. Complex I functions in the transfer of electrons from NADH to the respiratory chain. The immediate electron acceptor for the enzyme is believed to be ubiquinone (By similarity). {ECO:0000250}.	NADH-ubiquinone oxidoreductase chain 2 OS=Mus musculus OX=10090 GN=Mtnd2 PE=1 SV=2 - [NU2M_MOUSE]	2.03	1	1	3	345	38.7256	9.92041	0.804833	0.763991	0.932683	0.833836	1.0639	1.02871	1.2201	1.10424	0.755124	0.0253751
Q8BG73	SH3 domain-binding glutamic acid-rich-like protein 2	Sh3bgrl2		SH3 domain-binding glutamic acid-rich-like protein 2 OS=Mus musculus OX=10090 GN=Sh3bgrl2 PE=1 SV=1 - [SH3L2_MOUSE]	21.5	2	2	4	107	12.2471	5.5542	0.995919	0.971032	0.914906	0.960619	1.41309	1.15307	1.25074	1.2723	0.755025	0.017258
Q9CQV1	Mitochondrial import inner membrane translocase subunit TIM16	Pam16	FUNCTION: Regulates ATP-dependent protein translocation into the mitochondrial matrix. Inhibits DNAJC19 stimulation of HSPA9/Mortalin ATPase activity (By similarity). {ECO:0000250}.	Mitochondrial import inner membrane translocase subunit TIM16 OS=Mus musculus OX=10090 GN=Pam16 PE=1 SV=1 - [TIM16_MOUSE]	31.2	4	4	4	125	13.7763	9.64209	0.789615	0.997731	0.758189	0.848512	1.04187	1.14625	1.18708	1.12507	0.754189	0.0332327
Q9R0P3	S-formylglutathione hydrolase	Esd	FUNCTION: Serine hydrolase involved in the detoxification of formaldehyde. {ECO:0000250}.	S-formylglutathione hydrolase OS=Mus musculus OX=10090 GN=Esd PE=1 SV=1 - [ESTD_MOUSE]	24.82	7	7	14	282	31.2993	7.12256	0.859484	0.98837	0.912482	0.920112	1.14331	1.12227	1.40228	1.22262	0.752575	0.0361241
P61953	Guanine nucleotide-binding protein G(I)/G(S)/G(O) subunit gamma-11	Gng11	FUNCTION: Guanine nucleotide-binding proteins (G proteins) are involved as a modulator or transducer in various transmembrane signaling systems. The beta and gamma chains are required for the GTPase activity, for replacement of GDP by GTP, and for G protein-effector interaction (By similarity). {ECO:0000250}.	Guanine nucleotide-binding protein G(I)/G(S)/G(O) subunit gamma-11 OS=Mus musculus OX=10090 GN=Gng11 PE=1 SV=1 - [GBG11_MOUSE]	28.77	2	3	7	73	8.4754	5.5415	0.715773	0.941472	0.960218	0.872487	1.16633	1.11576	1.1965	1.15953	0.752449	0.0248836
P51660	Peroxisomal multifunctional enzyme type 2	Hsd17b4	FUNCTION: Bifunctional enzyme acting on the peroxisomal beta-oxidation pathway for fatty acids (PubMed:17442273). Catalyzes the formation of 3-ketoacyl-CoA intermediates from straight-chain, 2-methyl-branched-chain fatty acids bile acid intermediates. With EHHADH, catalyzes the hydration of trans-2-enoyl-CoA and the dehydrogenation of 3-hydroxyacyl-CoA, but with opposite chiral specificity (By si…	Peroxisomal multifunctional enzyme type 2 OS=Mus musculus OX=10090 GN=Hsd17b4 PE=1 SV=3 - [DHB4_MOUSE]	41.36	25	25	92	735	79.432	8.57275	0.72047	0.991926	0.913929	0.875442	1.10549	1.17648	1.21073	1.16424	0.751946	0.0288074
Q61738	Integrin alpha-7	Itga7	FUNCTION: Integrin alpha-7/beta-1 is the primary laminin receptor on skeletal myoblasts and adult myofibers. During myogenic differentiation, it may induce changes in the shape and mobility of myoblasts, and facilitate their localization at laminin-rich sites of secondary fiber formation. Involved in the maintenance of the myofibers cytoarchitecture as well as for their anchorage, viability and f…	Integrin alpha-7 OS=Mus musculus OX=10090 GN=Itga7 PE=1 SV=3 - [ITA7_MOUSE]	17.56	18	18	56	1179	129.248	5.70654	0.800978	0.916678	0.989818	0.902491	1.16501	1.26716	1.16866	1.20027	0.751904	0.0098272
O35495	Cyclin-dependent kinase 14	Cdk14	FUNCTION: Serine/threonine-protein kinase involved in the control of the eukaryotic cell cycle, whose activity is controlled by an associated cyclin. Acts as a cell-cycle regulator of Wnt signaling pathway during G2/M phase by mediating the phosphorylation of LRP6 at 'Ser-1490', leading to the activation of the Wnt signaling pathway. Acts as a regulator of cell cycle progression and cell prolifer…	Cyclin-dependent kinase 14 OS=Mus musculus OX=10090 GN=Cdk14 PE=1 SV=2 - [CDK14_MOUSE]	3.2	1	2	16	469	52.9623	8.92432	0.827128	0.998437	0.812506	0.879357	1.1502	1.1857	1.17447	1.17013	0.751506	0.00866061
Q61475	Complement decay-accelerating factor, GPI-anchored	Cd55	FUNCTION: This protein recognizes C4b and C3b fragments that condense with cell-surface hydroxyl or amino groups when nascent C4b and C3b are locally generated during C4 and c3 activation. Interaction of daf with cell-associated C4b and C3b polypeptides interferes with their ability to catalyze the conversion of C2 and factor B to enzymatically active C2a and Bb and thereby prevents the formation…	Complement decay-accelerating factor, GPI-anchored OS=Mus musculus OX=10090 GN=Cd55 PE=1 SV=2 - [DAF1_MOUSE]	20	7	7	18	390	42.5904	8.39697	0.7547	0.972878	0.992524	0.906701	1.32618	1.1103	1.18719	1.20789	0.750648	0.038305
Q9CYK1	Tryptophan--tRNA ligase, mitochondrial	Wars2	FUNCTION: Mitochondrial aminoacyl-tRNA synthetase that activate and transfer the amino acids to their corresponding tRNAs during the translation of mitochondrial genes and protein synthesis. {ECO:0000250|UniProtKB:Q9UGM6}.	Tryptophan--tRNA ligase, mitochondrial OS=Mus musculus OX=10090 GN=Wars2 PE=1 SV=2 - [SYWM_MOUSE]	7.5	2	2	2	360	40.1273	8.82178	0.873026	0.764721	0.947092	0.861613	1.17197	1.05713	1.21531	1.14814	0.750445	0.0156114
Q9D1H8	39S ribosomal protein L53, mitochondrial	Mrpl53		39S ribosomal protein L53, mitochondrial OS=Mus musculus OX=10090 GN=Mrpl53 PE=1 SV=1 - [RM53_MOUSE]	19.49	2	2	2	118	12.7296	9.5249	0.780819	0.875174	0.693991	0.783328	1.11819	1.03631	0.979291	1.0446	0.749885	0.0167349
Q8R079	Bifunctional apoptosis regulator	Bfar	FUNCTION: Apoptosis regulator. Has anti-apoptotic activity, both for apoptosis triggered via death-receptors and via mitochondrial factors (By similarity). {ECO:0000250}.	Bifunctional apoptosis regulator OS=Mus musculus OX=10090 GN=Bfar PE=1 SV=1 - [BFAR_MOUSE]	3.11	1	1	1	450	52.934	6.88818	0.849765	0.938565	0.908376	0.898902	1.15466	1.13092	1.31101	1.19886	0.749795	0.00851486
Q8BX94	Oxysterol-binding protein-related protein 2	Osbpl2	FUNCTION: Intracellular transport protein that binds sterols and phospholipids and mediates lipid transport between intracellular compartments. Increases plasma membrane cholesterol levels and decreases phosphatidylinositol-4,5-bisphosphate levels in the cell membrane. Binds phosphoinositides, such as phosphatidylinositol-4,5-bisphosphate. Exhibits strong binding to phosphatidic acid and weak bin…	Oxysterol-binding protein-related protein 2 OS=Mus musculus OX=10090 GN=Osbpl2 PE=1 SV=1 - [OSBL2_MOUSE]	9.3	2	3	5	484	55.3493	6.20166	0.851929	0.897938	0.821003	0.856957	1.1702	1.12226	1.14601	1.14615	0.74768	0.000388012
P97298	Pigment epithelium-derived factor	Serpinf1	FUNCTION: Neurotrophic protein; induces extensive neuronal differentiation in retinoblastoma cells. Potent inhibitor of angiogenesis. As it does not undergo the S (stressed) to R (relaxed) conformational transition characteristic of active serpins, it exhibits no serine protease inhibitory activity. {ECO:0000269|PubMed:12632345}.	Pigment epithelium-derived factor OS=Mus musculus OX=10090 GN=Serpinf1 PE=1 SV=2 - [PEDF_MOUSE]	24.46	10	10	27	417	46.2052	6.97607	0.788465	1.00224	0.894813	0.895172	1.24843	1.12131	1.22363	1.19779	0.747354	0.014281
P62500	TSC22 domain family protein 1	Tsc22d1	FUNCTION: Transcriptional repressor. Acts on the C-type natriuretic peptide (CNP) promoter.	TSC22 domain family protein 1 OS=Mus musculus OX=10090 GN=Tsc22d1 PE=1 SV=2 - [T22D1_MOUSE]	2.6	1	3	12	1077	109.744	5.8335	0.891576	0.84204	0.860923	0.864846	1.18562	1.08632	1.20012	1.15735	0.747263	0.00162069
O35607	Bone morphogenetic protein receptor type-2	Bmpr2	FUNCTION: On ligand binding, forms a receptor complex consisting of two type II and two type I transmembrane serine/threonine kinases. Type II receptors phosphorylate and activate type I receptors which autophosphorylate, then bind and activate SMAD transcriptional regulators. Binds to BMP7, BMP2 and, less efficiently, BMP4. Binding is weak but enhanced by the presence of type I receptors for BMP…	Bone morphogenetic protein receptor type-2 OS=Mus musculus OX=10090 GN=Bmpr2 PE=1 SV=1 - [BMPR2_MOUSE]	2.89	2	3	7	1038	114.948	6.22705	0.857236	0.926965	0.880365	0.888189	1.06197	1.2337	1.27439	1.19002	0.746366	0.0114868
Q9CQM5	Thioredoxin domain-containing protein 17	Txndc17	FUNCTION: Disulfide reductase. May participate in various redox reactions through the reversible oxidation of its active center dithiol to a disulfide and catalyze dithiol-disulfide exchange reactions. Modulates TNF-alpha signaling and NF-kappa-B activation. Has peroxidase activity and may contribute to the elimination of cellular hydrogen peroxide (By similarity). {ECO:0000250}.	Thioredoxin domain-containing protein 17 OS=Mus musculus OX=10090 GN=Txndc17 PE=1 SV=1 - [TXD17_MOUSE]	47.15	4	4	13	123	14.0057	4.76709	0.776971	0.966596	0.926814	0.890127	1.08157	1.19064	1.30716	1.19312	0.746048	0.0253236
Q505D9	Tripartite motif-containing protein 67	Trim67		Tripartite motif-containing protein 67 OS=Mus musculus OX=10090 GN=Trim67 PE=2 SV=1 - [TRI67_MOUSE]	3.78	2	2	2	768	82.7068	7.07861	0.773001	0.960629	0.950765	0.894798	1.13738	1.25289	1.21138	1.20055	0.745325	0.0118128
Q62417	Sorbin and SH3 domain-containing protein 1	Sorbs1	FUNCTION: Plays a role in tyrosine phosphorylation of CBL by linking CBL to the insulin receptor. Required for insulin-stimulated glucose transport. Involved in formation of actin stress fibers and focal adhesions. {ECO:0000269|PubMed:11001060, ECO:0000269|PubMed:9447983, ECO:0000269|PubMed:9461600}.	Sorbin and SH3 domain-containing protein 1 OS=Mus musculus OX=10090 GN=Sorbs1 PE=1 SV=2 - [SRBS1_MOUSE]	25.81	29	31	117	1290	142.982	8.25049	0.835799	0.791449	0.900302	0.842517	1.0471	1.2196	1.12824	1.13165	0.744504	0.00804193
Q8BFY6	Peflin	Pef1	FUNCTION: Calcium-binding protein that acts as an adapter that bridges unrelated proteins or stabilizes weak protein-protein complexes in response to calcium. Together with PDCD6, acts as calcium-dependent adapter for the BCR(KLHL12) complex, a complex involved in endoplasmic reticulum (ER)-Golgi transport by regulating the size of COPII coats. In response to cytosolic calcium increase, the heter…	Peflin OS=Mus musculus OX=10090 GN=Pef1 PE=1 SV=1 - [PEF1_MOUSE]	13.45	4	4	7	275	29.209	6.30322	0.833815	0.892858	0.882551	0.869741	1.15416	1.18979	1.16664	1.17019	0.743246	0.000138333
O55234	Proteasome subunit beta type-5	Psmb5	FUNCTION: Component of the 20S core proteasome complex involved in the proteolytic degradation of most intracellular proteins. This complex plays numerous essential roles within the cell by associating with different regulatory particles. Associated with two 19S regulatory particles, forms the 26S proteasome and thus participates in the ATP-dependent degradation of ubiquitinated proteins. The 26S…	Proteasome subunit beta type-5 OS=Mus musculus OX=10090 GN=Psmb5 PE=1 SV=3 - [PSB5_MOUSE]	32.95	8	8	34	264	28.5142	7.02002	0.74931	0.874266	0.792943	0.805506	1.03711	1.03043	1.18759	1.08505	0.742371	0.0113794
Q9DBS1	Transmembrane protein 43	Tmem43	FUNCTION: May have an important role in maintaining nuclear envelope structure by organizing protein complexes at the inner nuclear membrane. Required for retaining emerin at the inner nuclear membrane. {ECO:0000269|PubMed:18230648}.	Transmembrane protein 43 OS=Mus musculus OX=10090 GN=Tmem43 PE=1 SV=1 - [TMM43_MOUSE]	31	10	10	38	400	44.7551	7.35693	0.714106	0.914704	0.988336	0.872382	1.04867	1.1848	1.30127	1.17825	0.740406	0.0494522
Q62261	Spectrin beta chain, non-erythrocytic 1	Sptbn1	FUNCTION: Fodrin, which seems to be involved in secretion, interacts with calmodulin in a calcium-dependent manner and is thus candidate for the calcium-dependent movement of the cytoskeleton at the membrane.	Spectrin beta chain, non-erythrocytic 1 OS=Mus musculus OX=10090 GN=Sptbn1 PE=1 SV=2 - [SPTB2_MOUSE]	56.07	115	122	456	2363	274.052	5.57959	0.758651	0.921952	1.00151	0.894038	1.18302	1.22759	1.21337	1.20799	0.740102	0.0124517
Q08879	Fibulin-1	Fbln1	FUNCTION: Incorporated into fibronectin-containing matrix fibers. May play a role in cell adhesion and migration along protein fibers within the extracellular matrix (ECM). Could be important for certain developmental processes and contribute to the supramolecular organization of ECM architecture, in particular to those of basement membranes.	Fibulin-1 OS=Mus musculus OX=10090 GN=Fbln1 PE=1 SV=2 - [FBLN1_MOUSE]	24.82	13	13	16	705	77.9806	5.16064	0.658586	0.971536	0.786929	0.805684	1.16214	1.09488	1.01574	1.09092	0.738536	0.0465472
P07309	Transthyretin	Ttr	FUNCTION: Thyroid hormone-binding protein. Probably transports thyroxine from the bloodstream to the brain.	Transthyretin OS=Mus musculus OX=10090 GN=Ttr PE=1 SV=1 - [TTHY_MOUSE]	35.37	6	6	52	147	15.766	6.16357	0.87355	0.764305	1.03088	0.889579	1.33212	1.12559	1.15887	1.20553	0.737918	0.0346427
Q9D6Y7	Mitochondrial peptide methionine sulfoxide reductase	Msra	FUNCTION: Has an important function as a repair enzyme for proteins that have been inactivated by oxidation. Catalyzes the reversible oxidation-reduction of methionine sulfoxide in proteins to methionine (By similarity). {ECO:0000250}.	Mitochondrial peptide methionine sulfoxide reductase OS=Mus musculus OX=10090 GN=Msra PE=1 SV=1 - [MSRA_MOUSE]	36.05	6	6	10	233	25.9718	8.41162	0.794189	0.899238	0.86101	0.851479	1.11387	1.07062	1.28304	1.15584	0.736674	0.0132197
Q8BLN5	Lanosterol synthase	Lss	FUNCTION: Key enzyme in the cholesterol biosynthesis pathway. Catalyzes the cyclization of (S)-2,3 oxidosqualene to lanosterol, a reaction that forms the sterol nucleus. Through the production of lanosterol may regulate lens protein aggregation and increase transparency. {ECO:0000250|UniProtKB:P48449}.	Lanosterol synthase OS=Mus musculus OX=10090 GN=Lss PE=1 SV=2 - [LSS_MOUSE]	11.73	8	8	18	733	83.0877	6.40479	0.747878	0.878461	0.836833	0.821057	1.15649	1.01325	1.17492	1.11489	0.736447	0.0100898
Q9CQ86	Migration and invasion enhancer 1	Mien1	FUNCTION: Increases cell migration by inducing filopodia formation at the leading edge of migrating cells. Plays a role in regulation of apoptosis, possibly through control of CASP3. May be involved in a redox-related process (By similarity). {ECO:0000250}.	Migration and invasion enhancer 1 OS=Mus musculus OX=10090 GN=Mien1 PE=1 SV=1 - [MIEN1_MOUSE]	23.48	3	3	6	115	12.2871	4.51318	0.68494	0.958162	0.773556	0.805553	1.00035	1.07217	1.20918	1.0939	0.736405	0.0463502
Q8BPB5	EGF-containing fibulin-like extracellular matrix protein 1	Efemp1	FUNCTION: Binds EGFR, the EGF receptor, inducing EGFR autophosphorylation and the activation of downstream signaling pathways. May play a role in cell adhesion and migration. May function as a negative regulator of chondrocyte differentiation. In the olfactory epithelium, it may regulate glial cell migration, differentiation and the ability of glial cells to support neuronal neurite outgrowth (By…	EGF-containing fibulin-like extracellular matrix protein 1 OS=Mus musculus OX=10090 GN=Efemp1 PE=1 SV=1 - [FBLN3_MOUSE]	46.86	16	16	61	493	54.9163	5.13525	0.733486	1.07524	0.853641	0.887457	1.25676	1.17671	1.18201	1.20516	0.73638	0.037176
P16546	Spectrin alpha chain, non-erythrocytic 1	Sptan1	FUNCTION: Fodrin, which seems to be involved in secretion, interacts with calmodulin in a calcium-dependent manner and is thus candidate for the calcium-dependent movement of the cytoskeleton at the membrane.	Spectrin alpha chain, non-erythrocytic 1 OS=Mus musculus OX=10090 GN=Sptan1 PE=1 SV=4 - [SPTN1_MOUSE]	58.05	141	142	484	2472	284.422	5.32568	0.749383	0.922529	1.00728	0.893064	1.17605	1.24618	1.22228	1.21484	0.735132	0.0149508
Q03350	Thrombospondin-2	Thbs2	FUNCTION: Adhesive glycoprotein that mediates cell-to-cell and cell-to-matrix interactions. Ligand for CD36 mediating antiangiogenic properties. {ECO:0000269|PubMed:15748999}.	Thrombospondin-2 OS=Mus musculus OX=10090 GN=Thbs2 PE=1 SV=2 - [TSP2_MOUSE]	4.01	4	4	4	1172	129.798	4.81787	0.906489	0.88458	0.949933	0.913667	1.15806	1.16041	1.42043	1.2463	0.733103	0.0202837
Q9JL62	Glycolipid transfer protein	Gltp	FUNCTION: Accelerates the intermembrane transfer of various glycolipids. Catalyzes the transfer of various glycosphingolipids between membranes but does not catalyze the transfer of phospholipids. May be involved in the intracellular translocation of glucosylceramides (By similarity). {ECO:0000250}.	Glycolipid transfer protein OS=Mus musculus OX=10090 GN=Gltp PE=1 SV=3 - [GLTP_MOUSE]	38.28	8	8	25	209	23.6744	7.38623	0.817255	1.01881	0.935302	0.923789	1.10444	1.35368	1.32525	1.26112	0.732513	0.0263239
Q9R257	Heme-binding protein 1	Hebp1	FUNCTION: May bind free porphyrinogens that may be present in the cell and thus facilitate removal of these potentially toxic compound. Binds with a high affinity to one molecule of heme or porphyrins. It binds metalloporphyrins, free porphyrins and N-methylprotoporphyrin with similar affinities. {ECO:0000269|PubMed:12413491, ECO:0000269|PubMed:16905545}.	Heme-binding protein 1 OS=Mus musculus OX=10090 GN=Hebp1 PE=1 SV=2 - [HEBP1_MOUSE]	59.47	9	9	28	190	21.0534	5.26221	0.682887	0.83945	0.940545	0.820961	1.18142	1.10599	1.07695	1.12145	0.73205	0.0207904
Q91ZF0	DnaJ homolog subfamily C member 24	Dnajc24	FUNCTION: The iron-bound form is redox-active and can function as electron carrier (By similarity). Stimulates the ATPase activity of several Hsp70-type chaperones. This ability is enhanced by iron-binding. Plays a role in the diphthamide biosynthesis, a post-translational modification of histidine which occurs in translation elongation factor 2 (EEF2). {ECO:0000250, ECO:0000269|PubMed:11595173, …	DnaJ homolog subfamily C member 24 OS=Mus musculus OX=10090 GN=Dnajc24 PE=1 SV=4 - [DJC24_MOUSE]	10.81	1	1	1	148	16.9112	4.91943	0.730236	1.09301	0.929732	0.91766	1.31968	1.19503	1.2478	1.25417	0.731688	0.038661
Q9CQN6	Transmembrane protein 14C	Tmem14c	FUNCTION: Required for normal heme biosynthesis. {ECO:0000250}.	Transmembrane protein 14C OS=Mus musculus OX=10090 GN=Tmem14c PE=1 SV=1 - [TM14C_MOUSE]	14.91	2	2	2	114	11.634	9.70068	0.713888	0.900449	0.928476	0.847604	1.2562	1.21878	1.00039	1.15846	0.731664	0.0408324
O88822	Lathosterol oxidase	Sc5d	FUNCTION: Catalyzes a dehydrogenation to introduce C5-6 double bond into lathosterol in cholesterol biosynthesis. {ECO:0000250|UniProtKB:O75845}.	Lathosterol oxidase OS=Mus musculus OX=10090 GN=Sc5d PE=2 SV=2 - [SC5D_MOUSE]	10.7	4	4	4	299	35.0399	8.74854	0.853652	0.870703	0.963673	0.896009	1.22702	1.26115	1.18728	1.22515	0.731347	0.00122413
O70325	Phospholipid hydroperoxide glutathione peroxidase	Gpx4	FUNCTION: Essential antioxidant peroxidase that directly reduces phospholipid hydroperoxide even if they are incorporated in membranes and lipoproteins (PubMed:29290465). Can also reduce fatty acid hydroperoxide, cholesterol hydroperoxide and thymine hydroperoxide (By similarity). Plays a key role in protecting cells from oxidative damage by preventing membrane lipid peroxidation (PubMed:12566075…	Phospholipid hydroperoxide glutathione peroxidase OS=Mus musculus OX=10090 GN=Gpx4 PE=1 SV=4 - [GPX4_MOUSE]	52.28	11	11	37	197	22.2149	8.45557	0.791398	0.971014	0.942559	0.901657	1.12251	1.31481	1.26268	1.23334	0.731072	0.0143202
P05064	Fructose-bisphosphate aldolase A	Aldoa	FUNCTION: Plays a key role in glycolysis and gluconeogenesis. In addition, may also function as scaffolding protein (By similarity). {ECO:0000250}.	Fructose-bisphosphate aldolase A OS=Mus musculus OX=10090 GN=Aldoa PE=1 SV=2 - [ALDOA_MOUSE]	62.09	18	22	139	364	39.3313	8.08936	0.770308	0.88575	0.927464	0.861174	1.05468	1.18235	1.3043	1.18044	0.729536	0.0206405
Q9R1Q7	Proteolipid protein 2	Plp2	FUNCTION: May play a role in cell differentiation in the intestinal epithelium. {ECO:0000250}.	Proteolipid protein 2 OS=Mus musculus OX=10090 GN=Plp2 PE=1 SV=1 - [PLP2_MOUSE]	7.89	1	1	11	152	16.5967	7.13721	0.774504	0.882595	0.917368	0.858156	1.00518	1.26259	1.26233	1.1767	0.72929	0.029373
P16045	Galectin-1	Lgals1	FUNCTION: Lectin that binds beta-galactoside and a wide array of complex carbohydrates. Plays a role in regulating apoptosis, cell proliferation and cell differentiation. Inhibits CD45 protein phosphatase activity and therefore the dephosphorylation of Lyn kinase. Strong inducer of T-cell apoptosis. {ECO:0000250|UniProtKB:P09382, ECO:0000269|PubMed:1986871}.	Galectin-1 OS=Mus musculus OX=10090 GN=Lgals1 PE=1 SV=3 - [LEG1_MOUSE]	71.85	9	9	127	135	14.8562	5.49072	0.690408	1.02674	0.927876	0.881673	1.12092	1.3221	1.18598	1.20967	0.728854	0.0475483
Q9Z0Z4	Hephaestin	Heph	FUNCTION: May function as a ferroxidase for ferrous (II) to ferric ion (III) conversion and may be involved in copper transport and homeostasis. Implicated in iron homeostasis and may mediate iron efflux associated to ferroportin 1.	Hephaestin OS=Mus musculus OX=10090 GN=Heph PE=1 SV=3 - [HEPH_MOUSE]	10.8	11	12	17	1157	129.584	6.12549	0.876601	0.86972	0.951529	0.899284	1.15203	1.23598	1.32461	1.23754	0.72667	0.00386155
O09131	Glutathione S-transferase omega-1	Gsto1	FUNCTION: Exhibits glutathione-dependent thiol transferase and dehydroascorbate reductase activities. Has S-(phenacyl)glutathione reductase activity. Has also glutathione S-transferase activity. Participates in the biotransformation of inorganic arsenic and reduces monomethylarsonic acid (MMA) and dimethylarsonic acid. {ECO:0000250|UniProtKB:P78417}.	Glutathione S-transferase omega-1 OS=Mus musculus OX=10090 GN=Gsto1 PE=1 SV=2 - [GSTO1_MOUSE]	49.58	14	14	35	240	27.4799	7.35693	0.834356	0.980426	0.812828	0.87587	1.20136	1.22319	1.19696	1.20717	0.725556	0.00340194
Q3UH06	Ras-responsive element-binding protein 1	Rreb1	FUNCTION: Transcription factor that binds specifically to the RAS-responsive elements (RRE) of gene promoters (PubMed:12700664). Represses the angiotensinogen gene (By similarity). Negatively regulates the transcriptional activity of AR (By similarity). Potentiates the transcriptional activity of NEUROD1 (By similarity). Binds specifically to the allelic variant of the CDKN2A promoter present in …	Ras-responsive element-binding protein 1 OS=Mus musculus OX=10090 GN=Rreb1 PE=1 SV=2 - [RREB1_MOUSE]	1.24	2	2	2	1700	184.038	6.72705	0.85136	0.814668	0.981203	0.88241	1.17821	1.28645	1.18613	1.21693	0.725112	0.00550171
Q6PEE3	Ribonucleoside-diphosphate reductase subunit M2 B	Rrm2b	FUNCTION: Plays a pivotal role in cell survival by repairing damaged DNA in a p53/TP53-dependent manner. Supplies deoxyribonucleotides for DNA repair in cells arrested at G1 or G2. Contains an iron-tyrosyl free radical center required for catalysis. Forms an active ribonucleotide reductase (RNR) complex with RRM1 which is expressed both in resting and proliferating cells in response to DNA damage…	Ribonucleoside-diphosphate reductase subunit M2 B OS=Mus musculus OX=10090 GN=Rrm2b PE=1 SV=1 - [RIR2B_MOUSE]	9.4	3	3	3	351	40.7775	5.0083	0.740897	0.888909	0.830639	0.820148	1.24076	1.12521	1.03141	1.13246	0.724219	0.0136506
P14069	Protein S100-A6	S100a6	FUNCTION: May function as calcium sensor and modulator, contributing to cellular calcium signaling. May function by interacting with other proteins, such as TPR-containing proteins, and indirectly play a role in many physiological processes such as the reorganization of the actin cytoskeleton and in cell motility. Binds 2 calcium ions. Calcium binding is cooperative (By similarity). {ECO:0000250}.	Protein S100-A6 OS=Mus musculus OX=10090 GN=S100a6 PE=1 SV=3 - [S10A6_MOUSE]	24.72	3	3	31	89	10.0443	5.47803	0.944632	0.962114	0.882978	0.929908	1.22566	1.12424	1.50274	1.28421	0.724108	0.0375156
Q9DCN2	NADH-cytochrome b5 reductase 3	Cyb5r3	FUNCTION: Desaturation and elongation of fatty acids, cholesterol biosynthesis, drug metabolism, and, in erythrocyte, methemoglobin reduction. {ECO:0000250}.	NADH-cytochrome b5 reductase 3 OS=Mus musculus OX=10090 GN=Cyb5r3 PE=1 SV=3 - [NB5R3_MOUSE]	36.88	10	10	64	301	34.1057	8.38232	0.783279	0.856925	0.852366	0.830857	1.0731	1.1375	1.23792	1.14951	0.722793	0.00400207
Q3KNJ2	Non-homologous end-joining factor 1	Nhej1	FUNCTION: DNA repair protein involved in DNA nonhomologous end joining (NHEJ) required for double-strand break (DSB) repair and V(D)J recombination. May serve as a bridge between XRCC4 and the other NHEJ factors located at DNA ends, or may participate in reconfiguration of the end bound NHEJ factors to allow XRCC4 access to the DNA termini. It may act in concert with XRCC6/XRCC5 (Ku) to stimulate…	Non-homologous end-joining factor 1 OS=Mus musculus OX=10090 GN=Nhej1 PE=1 SV=1 - [NHEJ1_MOUSE]	5.08	2	2	2	295	32.7188	6.7417	0.836045	0.924464	0.787139	0.849216	1.05956	1.18537	1.28011	1.17501	0.722729	0.0124746
Q9DC63	F-box only protein 3	Fbxo3	FUNCTION: Substrate recognition component of the SCF (SKP1-CUL1-F-box protein)-type E3 ubiquitin ligase complex. Mediates the ubiquitination of HIPK2 and probably that of EP300, leading to rapid degradation by the proteasome. In the presence of PML, HIPK2 ubiquitination still occurs, but degradation is prevented. PML, HIPK2 and FBXO3 may act synergically to activate p53/TP53-dependent transactiva…	F-box only protein 3 OS=Mus musculus OX=10090 GN=Fbxo3 PE=1 SV=1 - [FBX3_MOUSE]	15.42	6	6	8	480	55.1918	5.021	0.870504	0.769273	0.820153	0.819977	1.05448	1.1944	1.15736	1.13541	0.722183	0.00348467
Q9DB25	Dolichyl-phosphate beta-glucosyltransferase	Alg5		Dolichyl-phosphate beta-glucosyltransferase OS=Mus musculus OX=10090 GN=Alg5 PE=1 SV=1 - [ALG5_MOUSE]	13.58	4	5	9	324	36.7672	8.60205	0.733694	0.98714	0.932721	0.884518	1.09376	1.24045	1.34471	1.22631	0.721285	0.0321262
Q71LX4	Talin-2	Tln2	FUNCTION: As a major component of focal adhesion plaques that links integrin to the actin cytoskeleton, may play an important role in cell adhesion. Recruits PIP5K1C to focal adhesion plaques and strongly activates its kinase activity (By similarity). {ECO:0000250}.	Talin-2 OS=Mus musculus OX=10090 GN=Tln2 PE=1 SV=3 - [TLN2_MOUSE]	49.35	82	103	352	2375	253.462	5.79541	0.782906	0.911118	0.941065	0.878363	1.20018	1.26884	1.18541	1.21815	0.721065	0.00346289
Q91VY9	Zinc finger protein 622	Znf622	FUNCTION: May behave as an activator of the bound transcription factor, MYBL2, and be involved in embryonic development.	Zinc finger protein 622 OS=Mus musculus OX=10090 GN=Znf622 PE=1 SV=1 - [ZN622_MOUSE]	4.41	2	2	2	476	53.4173	6.1001	0.670054	1.01378	0.940504	0.874779	1.12516	1.20352	1.32035	1.21634	0.719188	0.045366
Q91XE8	Transmembrane protein 205	Tmem205		Transmembrane protein 205 OS=Mus musculus OX=10090 GN=Tmem205 PE=1 SV=1 - [TM205_MOUSE]	22.22	4	4	17	189	21.1663	9.42236	0.711911	0.87271	1.01391	0.866176	1.06731	1.28149	1.26635	1.20505	0.718788	0.0381588
Q9WVA2	Mitochondrial import inner membrane translocase subunit Tim8 A	Timm8a1	FUNCTION: Mitochondrial intermembrane chaperone that participates in the import and insertion of some multi-pass transmembrane proteins into the mitochondrial inner membrane. Also required for the transfer of beta-barrel precursors from the TOM complex to the sorting and assembly machinery (SAM complex) of the outer membrane. Acts as a chaperone-like protein that protects the hydrophobic precurso…	Mitochondrial import inner membrane translocase subunit Tim8 A OS=Mus musculus OX=10090 GN=Timm8a1 PE=1 SV=1 - [TIM8A_MOUSE]	63.92	4	4	7	97	11.0353	5.16064	0.690077	0.999671	0.745008	0.811585	1.11515	1.05576	1.21883	1.12991	0.718273	0.0405022
E9Q6P5	Tetratricopeptide repeat protein 7B	Ttc7b	FUNCTION: Component of a complex required to localize phosphatidylinositol 4-kinase (PI4K) to the plasma membrane. The complex acts as a regulator of phosphatidylinositol 4-phosphate (PtdIns(4)P) synthesis. In the complex, plays a central role in bridging PI4KA to EFR3B and FAM126A, via direct interactions. {ECO:0000250|UniProtKB:Q86TV6}.	Tetratricopeptide repeat protein 7B OS=Mus musculus OX=10090 GN=Ttc7b PE=1 SV=1 - [TTC7B_MOUSE]	15.66	14	14	19	843	94.1438	6.90283	0.727215	1.03053	0.902552	0.886765	1.15014	1.27318	1.28293	1.23542	0.717785	0.0234422
Q9CR86	Calcium-regulated heat stable protein 1	Carhsp1	FUNCTION: Binds mRNA and regulates the stability of target mRNA. {ECO:0000269|PubMed:21078874}.	Calcium-regulated heat stable protein 1 OS=Mus musculus OX=10090 GN=Carhsp1 PE=1 SV=1 - [CHSP1_MOUSE]	34.46	4	4	11	148	16.0521	8.20654	0.760434	0.902778	0.882477	0.848563	1.223	1.22877	1.10037	1.18405	0.716663	0.00534992
Q8BGF6	ELMO domain-containing protein 2	Elmod2	FUNCTION: Acts as a GTPase-activating protein (GAP) toward guanine nucleotide exchange factors like ARL2, ARL3, ARF1 and ARF6, but not for GTPases outside the Arf family.	ELMO domain-containing protein 2 OS=Mus musculus OX=10090 GN=Elmod2 PE=1 SV=1 - [ELMD2_MOUSE]	10.58	3	3	4	293	34.7245	8.57275	0.801964	0.959399	0.829513	0.863625	1.14847	1.08903	1.38529	1.2076	0.715159	0.0285755
Q8C838	Trafficking regulator of GLUT4 1	Trarg1	FUNCTION: Regulates insulin-mediated adipose tissue glucose uptake and transport by modulation of SLC2A4 recycling. Not required for SLC2A4 membrane fusion upon an initial stimulus, but rather is necessary for proper protein recycling during prolonged insulin stimulation. {ECO:0000269|PubMed:26240143, ECO:0000269|PubMed:26629404}.	Trafficking regulator of GLUT4 1 OS=Mus musculus OX=10090 GN=Trarg1 PE=1 SV=1 - [TARG1_MOUSE]	45.66	6	6	15	173	18.707	8.00146	0.638326	0.885333	0.897324	0.806994	1.07248	1.12755	1.18701	1.12901	0.714777	0.0237504
P41216	Long-chain-fatty-acid--CoA ligase 1	Acsl1	FUNCTION: Catalyzes the conversion of long-chain fatty acids to their active form acyl-CoAs for both synthesis of cellular lipids, and degradation via beta-oxidation (By similarity). Preferentially uses palmitoleate, oleate and linoleate (By similarity). Preferentially activates arachidonate than epoxyeicosatrienoic acids (EETs) or hydroxyeicosatrienoic acids (HETEs). {ECO:0000250|UniProtKB:P1816…	Long-chain-fatty-acid--CoA ligase 1 OS=Mus musculus OX=10090 GN=Acsl1 PE=1 SV=2 - [ACSL1_MOUSE]	52.79	32	35	205	699	77.9014	7.15186	0.664553	0.972557	0.884903	0.840671	1.22958	1.09959	1.20039	1.17652	0.71454	0.028103
Q64191	N(4)-(beta-N-acetylglucosaminyl)-L-asparaginase	Aga	FUNCTION: Cleaves the GlcNAc-Asn bond which joins oligosaccharides to the peptide of asparagine-linked glycoproteins. {ECO:0000269|PubMed:8586423}.	N(4)-(beta-N-acetylglucosaminyl)-L-asparaginase OS=Mus musculus OX=10090 GN=Aga PE=1 SV=1 - [ASPG_MOUSE]	19.94	4	4	11	346	36.9983	6.44287	0.746521	0.950453	0.962337	0.886437	1.36783	1.04017	1.3146	1.24086	0.71437	0.045301
Q8VDH1	F-box only protein 21	Fbxo21	FUNCTION: Substrate-recognition component of the SCF (SKP1-CUL1-F-box protein)-type E3 ubiquitin ligase complex. {ECO:0000250}.	F-box only protein 21 OS=Mus musculus OX=10090 GN=Fbxo21 PE=1 SV=1 - [FBX21_MOUSE]	7.18	3	3	5	627	72.1264	6.06201	0.667788	1.08684	0.866602	0.873744	1.22005	1.23427	1.22216	1.22549	0.712972	0.0439179
Q99J47	Dehydrogenase/reductase SDR family member 7B	Dhrs7b	FUNCTION: Putative oxidoreductase. {ECO:0000305}.	Dehydrogenase/reductase SDR family member 7B OS=Mus musculus OX=10090 GN=Dhrs7b PE=1 SV=1 - [DRS7B_MOUSE]	34.06	11	11	33	323	34.9645	9.62744	0.740533	0.928334	0.970799	0.879889	1.16852	1.12202	1.41414	1.23489	0.712521	0.0366499
Q62159	Rho-related GTP-binding protein RhoC	Rhoc	FUNCTION: Regulates a signal transduction pathway linking plasma membrane receptors to the assembly of focal adhesions and actin stress fibers. Serves as a microtubule-dependent signal that is required for the myosin contractile ring formation during cell cycle cytokinesis. Regulates apical junction formation in bronchial epithelial cells. {ECO:0000269|PubMed:20974804}.	Rho-related GTP-binding protein RhoC OS=Mus musculus OX=10090 GN=Rhoc PE=1 SV=2 - [RHOC_MOUSE]	41.97	3	9	23	193	21.9923	6.58057	0.746463	1.07662	0.72255	0.848544	1.14636	1.24324	1.18973	1.19311	0.711202	0.0428472
P98156	Very low-density lipoprotein receptor	Vldlr	FUNCTION: Binds VLDL and transports it into cells by endocytosis. In order to be internalized, the receptor-ligand complexes must first cluster into clathrin-coated pits. Binding to Reelin induces tyrosine phosphorylation of Dab1 and modulation of Tau phosphorylation.	Very low-density lipoprotein receptor OS=Mus musculus OX=10090 GN=Vldlr PE=1 SV=1 - [VLDLR_MOUSE]	6.64	6	6	9	873	96.3095	4.77979	0.711662	0.816923	0.961069	0.829885	1.19342	1.14368	1.1697	1.16893	0.709951	0.0100288
P40338	von Hippel-Lindau disease tumor suppressor	Vhl	FUNCTION: Involved in the ubiquitination and subsequent proteasomal degradation via the von Hippel-Lindau ubiquitination complex. Seems to act as a target recruitment subunit in the E3 ubiquitin ligase complex and recruits hydroxylated hypoxia-inducible factor (HIF) under normoxic conditions. Involved in transcriptional repression through interaction with HIF1A, HIF1AN and histone deacetylases. U…	von Hippel-Lindau disease tumor suppressor OS=Mus musculus OX=10090 GN=Vhl PE=1 SV=1 - [VHL_MOUSE]	7.18	1	1	1	181	20.7567	6.11279	0.889117	0.79808	0.813787	0.833661	1.18214	0.974938	1.36787	1.17498	0.709509	0.0432664
P04925	Major prion protein	Prnp	FUNCTION: Its primary physiological function is unclear. May play a role in neuronal development and synaptic plasticity. May be required for neuronal myelin sheath maintenance. May promote myelin homeostasis through acting as an agonist for ADGRG6 receptor. May play a role in iron uptake and iron homeostasis. Soluble oligomers are toxic to cultured neuroblastoma cells and induce apoptosis (in vi…	Major prion protein OS=Mus musculus OX=10090 GN=Prnp PE=1 SV=2 - [PRIO_MOUSE]	20.08	5	5	16	254	27.9595	9.33447	0.826252	0.873692	0.914052	0.871332	1.10943	1.25236	1.32532	1.22904	0.708955	0.00634976
Q9D7G0	Ribose-phosphate pyrophosphokinase 1	Prps1	FUNCTION: Catalyzes the synthesis of phosphoribosylpyrophosphate (PRPP) that is essential for nucleotide synthesis.	Ribose-phosphate pyrophosphokinase 1 OS=Mus musculus OX=10090 GN=Prps1 PE=1 SV=4 - [PRPS1_MOUSE]	34.28	6	10	26	318	34.8119	6.97607	0.826852	1.08581	0.932015	0.948225	1.48804	1.19086	1.33511	1.338	0.708688	0.0268658
P10493	Nidogen-1	Nid1	FUNCTION: Sulfated glycoprotein widely distributed in basement membranes and tightly associated with laminin. Also binds to collagen IV and perlecan. It probably has a role in cell-extracellular matrix interactions.	Nidogen-1 OS=Mus musculus OX=10090 GN=Nid1 PE=1 SV=2 - [NID1_MOUSE]	37.83	37	38	172	1245	136.45	5.43994	0.725175	0.951473	0.879089	0.851912	1.23056	1.1539	1.22974	1.20473	0.707138	0.00780979
Q8R238	Serine dehydratase-like	Sdsl	FUNCTION: Has low serine dehydratase and threonine dehydratase activity. {ECO:0000250}.	Serine dehydratase-like OS=Mus musculus OX=10090 GN=Sdsl PE=1 SV=1 - [SDSL_MOUSE]	21.88	7	7	15	329	34.7101	6.43018	0.784175	0.94939	0.967329	0.900298	1.15914	1.38627	1.27523	1.27355	0.706922	0.0131144
P10649	Glutathione S-transferase Mu 1	Gstm1	FUNCTION: Conjugation of reduced glutathione to a wide number of exogenous and endogenous hydrophobic electrophiles. Involved in the formation of glutathione conjugates of both prostaglandin A2 (PGA2) and prostaglandin J2 (PGJ2). Participates in the formation of novel hepoxilin regioisomers. {ECO:0000250|UniProtKB:P09488}.	Glutathione S-transferase Mu 1 OS=Mus musculus OX=10090 GN=Gstm1 PE=1 SV=2 - [GSTM1_MOUSE]	67.43	10	15	105	218	25.9531	7.94287	0.772688	0.80604	0.923313	0.834014	1.09189	1.26341	1.19134	1.18221	0.705468	0.00671147
B1AUE5	Peroxisome biogenesis factor 10	Pex10	FUNCTION: Somewhat implicated in the biogenesis of peroxisomes. {ECO:0000250}.	Peroxisome biogenesis factor 10 OS=Mus musculus OX=10090 GN=Pex10 PE=2 SV=1 - [PEX10_MOUSE]	11.42	3	3	3	324	37.1337	9.93506	0.666553	1.00255	0.783859	0.817655	1.16251	1.14368	1.17209	1.15943	0.705224	0.0258434
Q8C142	Low density lipoprotein receptor adapter protein 1	Ldlrap1	FUNCTION: Adapter protein (clathrin-associated sorting protein (CLASP)) required for efficient endocytosis of the LDL receptor (LDLR) in polarized cells such as hepatocytes and lymphocytes, but not in non-polarized cells (fibroblasts). May be required for LDL binding and internalization but not for receptor clustering in coated pits. May facilitate the endocytocis of LDLR and LDLR-LDL complexes f…	Low density lipoprotein receptor adapter protein 1 OS=Mus musculus OX=10090 GN=Ldlrap1 PE=1 SV=3 - [ARH_MOUSE]	7.79	3	3	3	308	33.9544	6.58057	0.794039	1.00251	0.938893	0.911814	1.18264	1.23507	1.47005	1.29592	0.703603	0.0234988
P62071	Ras-related protein R-Ras2	Rras2	FUNCTION: GTP-binding protein with GTPase activity involved in the regulation of MAPK signaling pathway, thereby controlling multiple cellular processes. Involved in the regulation of MAPK signaling pathway. Regulation of craniofacial development. {ECO:0000250|UniProtKB:P62070}.	Ras-related protein R-Ras2 OS=Mus musculus OX=10090 GN=Rras2 PE=1 SV=1 - [RRAS2_MOUSE]	59.8	11	13	26	204	23.3847	6.01123	0.701792	0.881992	0.901996	0.828593	0.997053	1.3412	1.19603	1.17809	0.703333	0.0418238
Q4ZJN1	Complement C1q and tumor necrosis factor-related protein 9	C1qtnf9	FUNCTION: Probable adipokine. Activates AMPK, AKT, and p44/42 MAPK signaling pathways. {ECO:0000269|PubMed:18787108}.	Complement C1q and tumor necrosis factor-related protein 9 OS=Mus musculus OX=10090 GN=C1qtnf9 PE=1 SV=1 - [C1QT9_MOUSE]	21.02	6	6	17	333	34.5442	7.91357	0.777056	0.930503	0.929328	0.878962	1.23594	1.3005	1.2138	1.25008	0.703124	0.00291105
P97490	Adenylate cyclase type 8	Adcy8	FUNCTION: Catalyzes the formation of cAMP in response to calcium entry leadings to cAMP signaling activation that affect processes suche as synaptic plasticity and insulin secretion (PubMed:10864938, PubMed:25403481, PubMed:10482244, PubMed:14585998, PubMed:18448650). Plays a role in many brain functions, such as learning, memory, drug addiction, and anxiety modulation through regulation of synap…	Adenylate cyclase type 8 OS=Mus musculus OX=10090 GN=Adcy8 PE=1 SV=2 - [ADCY8_MOUSE]	1.04	1	1	1	1249	140.006	6.93213	0.751115	0.92082	0.956688	0.876208	1.30714	1.25061	1.18149	1.24641	0.702984	0.00714839
Q8BGG6	Motile sperm domain-containing protein 3	Mospd3		Motile sperm domain-containing protein 3 OS=Mus musculus OX=10090 GN=Mospd3 PE=2 SV=1 - [MSPD3_MOUSE]	9.36	1	1	1	235	25.4176	8.48486	0.8185	0.752013	0.903073	0.824528	1.16328	1.20791	1.15329	1.17483	0.701829	0.00170707
Q91YX5	Acyl-CoA:lysophosphatidylglycerol acyltransferase 1	Lpgat1	FUNCTION: Lysophosphatidylglycerol (LPG) specific acyltransferase that recognizes various acyl-CoAs and LPGs as substrates but demonstrates a clear preference for long chain saturated fatty acyl-CoAs and oleoyl-CoA as acyl donors. Prefers oleoyl-LPG over palmitoyl-LPG as an acyl receptor and oleoyl-CoA over lauroyl-CoA as an acyl donor (By similarity). {ECO:0000250}.	Acyl-CoA:lysophosphatidylglycerol acyltransferase 1 OS=Mus musculus OX=10090 GN=Lpgat1 PE=1 SV=1 - [LGAT1_MOUSE]	19.19	7	7	22	370	43.0602	8.79248	0.773645	0.946159	0.989362	0.903055	1.28312	1.29591	1.28154	1.28685	0.701754	0.0043659
Q9D379	Epoxide hydrolase 1	Ephx1	FUNCTION: Biotransformation enzyme that catalyzes the hydrolysis of arene and aliphatic epoxides to less reactive and more water soluble dihydrodiols by the trans addition of water. May play a role in the metabolism of endogenous lipids such as epoxide-containing fatty acids. Metabolizes the abundant endocannabinoid 2-arachidonoylglycerol (2-AG) to free arachidonic acid (AA) and glycerol (By simi…	Epoxide hydrolase 1 OS=Mus musculus OX=10090 GN=Ephx1 PE=1 SV=2 - [HYEP_MOUSE]	37.36	19	19	64	455	52.543	8.35303	0.879478	0.881004	0.902573	0.887685	1.11086	1.40165	1.28837	1.26696	0.700642	0.0111203
Q9QYG0	Protein NDRG2	Ndrg2	FUNCTION: Contributes to the regulation of the Wnt signaling pathway. Down-regulates CTNNB1-mediated transcriptional activation of target genes, such as CCND1, and may thereby act as tumor suppressor. May be involved in dendritic cell and neuron differentiation (By similarity). {ECO:0000250}.	Protein NDRG2 OS=Mus musculus OX=10090 GN=Ndrg2 PE=1 SV=1 - [NDRG2_MOUSE]	23.99	7	8	17	371	40.7632	5.40186	0.718695	0.86747	0.965319	0.850495	1.25614	1.25594	1.13408	1.21539	0.699773	0.0114477
P97927	Laminin subunit alpha-4	Lama4	FUNCTION: Binding to cells via a high affinity receptor, laminin is thought to mediate the attachment, migration and organization of cells into tissues during embryonic development by interacting with other extracellular matrix components.	Laminin subunit alpha-4 OS=Mus musculus OX=10090 GN=Lama4 PE=1 SV=2 - [LAMA4_MOUSE]	34.91	61	61	214	1816	201.692	6.21436	0.690616	0.923673	0.935888	0.850059	1.21677	1.1925	1.24679	1.21869	0.697521	0.0105572
Q8CDE2	Calicin	Ccin	FUNCTION: Possible morphogenetic cytoskeletal element in spermiogenic differentiation. {ECO:0000250}.	Calicin OS=Mus musculus OX=10090 GN=Ccin PE=1 SV=1 - [CALI_MOUSE]	1.87	1	1	1	588	66.707	8.17725	0.786502	0.640799	0.818617	0.748639	1.09008	1.08893	1.04131	1.07344	0.697422	0.00469332
Q9ES97	Reticulon-3	Rtn3	FUNCTION: May be involved in membrane trafficking in the early secretory pathway. Inhibits BACE1 activity and amyloid precursor protein processing. May induce caspase-8 cascade and apoptosis. May favor BCL2 translocation to the mitochondria upon endoplasmic reticulum stress (By similarity). Induces the formation of endoplasmic reticulum tubules (PubMed:24262037). {ECO:0000250|UniProtKB:O95197, EC…	Reticulon-3 OS=Mus musculus OX=10090 GN=Rtn3 PE=1 SV=2 - [RTN3_MOUSE]	6.95	3	4	18	964	103.814	4.91943	0.790999	0.84993	0.845208	0.828712	1.13408	1.14178	1.28905	1.18831	0.69739	0.00261402
P50427	Steryl-sulfatase	Sts	FUNCTION: Catalyzes the conversion of sulfated steroid precursors, such as dehydroepiandrosterone sulfate (DHEA-S) and estrone sulfate to the free steroid. {ECO:0000250|UniProtKB:P08842}.	Steryl-sulfatase OS=Mus musculus OX=10090 GN=Sts PE=1 SV=1 - [STS_MOUSE]	12.82	8	8	13	624	66.5487	8.49951	0.749686	1.02055	0.935973	0.902068	1.28907	1.16876	1.43049	1.29611	0.695983	0.0231904
Q8C0D7	Inhibitor of growth protein 4	Ing4	FUNCTION: Component of HBO1 complexes, which specifically mediate acetylation of histone H3 at 'Lys-14' (H3K14ac), and have reduced activity toward histone H4. Through chromatin acetylation it may function in DNA replication. May inhibit tumor progression by modulating the transcriptional output of signaling pathways which regulate cell proliferation. Can suppress brain tumor angiogenesis through…	Inhibitor of growth protein 4 OS=Mus musculus OX=10090 GN=Ing4 PE=1 SV=2 - [ING4_MOUSE]	7.23	2	2	2	249	28.5101	7.62061	0.861416	0.977841	0.65471	0.831322	1.11934	1.17767	1.2951	1.19737	0.69429	0.0273061
Q08857	Platelet glycoprotein 4	Cd36	FUNCTION: Multifunctional glycoprotein that acts as receptor for a broad range of ligands. Ligands can be of proteinaceous nature like thrombospondin, fibronectin, collagen or amyloid-beta as well as of lipidic nature such as oxidized low-density lipoprotein (oxLDL), anionic phospholipids, long-chain fatty acids and bacterial diacylated lipopeptides (PubMed:7685021). They are generally multivalen…	Platelet glycoprotein 4 OS=Mus musculus OX=10090 GN=Cd36 PE=1 SV=2 - [CD36_MOUSE]	26.69	13	14	85	472	52.6642	8.35303	0.582485	0.940827	0.885419	0.80291	1.07108	1.26953	1.14028	1.1603	0.691987	0.0466513
Q06335	Amyloid beta precursor like protein 2	Aplp2	FUNCTION: May play a role in the regulation of hemostasis. The soluble form may have inhibitory properties towards coagulation factors. May interact with cellular G-protein signaling pathways. May bind to the DNA 5'-GTCACATG-3'(CDEI box). Inhibits trypsin, chymotrypsin, plasmin, factor XIA and plasma and glandular kallikrein (By similarity). Modulates the Cu/Zn nitric oxide-catalyzed autodegradat…	Amyloid beta precursor like protein 2 OS=Mus musculus OX=10090 GN=Aplp2 PE=1 SV=4 - [APLP2_MOUSE]	9.9	7	7	13	707	80.4163	4.70361	0.733029	0.902682	0.890904	0.842205	1.07084	1.24237	1.34529	1.2195	0.690614	0.0176658
P02469	Laminin subunit beta-1	Lamb1	FUNCTION: Binding to cells via a high affinity receptor, laminin is thought to mediate the attachment, migration and organization of cells into tissues during embryonic development by interacting with other extracellular matrix components. Involved in the organization of the laminar architecture of the cerebral cortex (By similarity). It is probably required for the integrity of the basement memb…	Laminin subunit beta-1 OS=Mus musculus OX=10090 GN=Lamb1 PE=1 SV=3 - [LAMB1_MOUSE]	39.87	60	62	197	1786	196.961	4.94482	0.626492	0.94313	0.925054	0.831559	1.09514	1.20424	1.31501	1.2048	0.690206	0.0364951
O70318	Band 4.1-like protein 2	Epb41l2	FUNCTION: Required for dynein-dynactin complex and NUMA1 recruitment at the mitotic cell cortex during anaphase. {ECO:0000250|UniProtKB:O43491}.	Band 4.1-like protein 2 OS=Mus musculus OX=10090 GN=Epb41l2 PE=1 SV=2 - [E41L2_MOUSE]	52.33	49	54	158	988	109.873	5.42725	0.723181	0.847182	1.00655	0.858972	1.15987	1.3097	1.26554	1.24504	0.689916	0.0143937
Q9JIA7	Sphingosine kinase 2	Sphk2	FUNCTION: Catalyzes the phosphorylation of sphingosine to form sphingosine-1-phosphate (SPP), a lipid mediator with both intra- and extracellular functions. Also acts on D-erythro-dihydrosphingosine, D-erythro-sphingosine and L-threo-dihydrosphingosine. Binds phosphoinositides (PubMed:16118219, PubMed:10751414). In contrast to prosurvival SPHK1, has a positive effect on intracellular ceramide lev…	Sphingosine kinase 2 OS=Mus musculus OX=10090 GN=Sphk2 PE=1 SV=2 - [SPHK2_MOUSE]	2.76	1	1	1	617	65.5769	6.56592	0.801487	0.938939	0.720101	0.820175	1.36158	1.20832	1.00114	1.19035	0.689022	0.0390112
O70309	Integrin beta-5	Itgb5	FUNCTION: Integrin alpha-V/beta-5 (ITGAV:ITGB5) is a receptor for fibronectin. It recognizes the sequence R-G-D in its ligand.	Integrin beta-5 OS=Mus musculus OX=10090 GN=Itgb5 PE=1 SV=2 - [ITB5_MOUSE]	7.64	5	6	11	798	87.8511	6.16357	0.793595	0.988145	0.753333	0.845024	1.17442	1.10124	1.40509	1.22691	0.688739	0.0307886
Q8R1Q9	Ribokinase	Rbks	FUNCTION: Catalyzes the phosphorylation of ribose at O-5 in a reaction requiring ATP and magnesium. The resulting D-ribose-5-phosphate can then be used either for sythesis of nucleotides, histidine, and tryptophan, or as a component of the pentose phosphate pathway. {ECO:0000255|HAMAP-Rule:MF_03215}.	Ribokinase OS=Mus musculus OX=10090 GN=Rbks PE=1 SV=1 - [RBSK_MOUSE]	7.74	2	2	2	323	34.0972	5.46533	0.787528	0.977235	0.708613	0.824459	1.31059	1.16502	1.11915	1.19825	0.68805	0.0191298
P20352	Tissue factor	F3	FUNCTION: Initiates blood coagulation by forming a complex with circulating factor VII or VIIa. The [TF:VIIa] complex activates factors IX or X by specific limited proteolysis. TF plays a role in normal hemostasis by initiating the cell-surface assembly and propagation of the coagulation protease cascade.	Tissue factor OS=Mus musculus OX=10090 GN=F3 PE=1 SV=2 - [TF_MOUSE]	11.22	3	3	5	294	32.9143	9.31982	0.787582	0.823196	0.941705	0.850828	1.17293	1.10095	1.43815	1.23734	0.687626	0.0264864
Q8R0G7	Protein spinster homolog 1	Spns1	FUNCTION: Sphingolipid transporter. May be involved in necrotic or autophagic cell death (By similarity). {ECO:0000250}.	Protein spinster homolog 1 OS=Mus musculus OX=10090 GN=Spns1 PE=2 SV=1 - [SPNS1_MOUSE]	2.65	1	1	2	528	56.6727	7.15186	0.773161	0.987436	0.656564	0.80572	1.09797	1.10629	1.31222	1.17216	0.687382	0.0374936
Q91ZW2	GDP-fucose protein O-fucosyltransferase 1	Pofut1	FUNCTION: Catalyzes the reaction that attaches fucose through an O-glycosidic linkage to a conserved serine or threonine residue found in the consensus sequence C2-X(4,5)-[S/T]-C3 of EGF domains, where C2 and C3 are the second and third conserved cysteines. Specifically uses GDP-fucose as donor substrate and proper disulfide pairing of the substrate EGF domains is required for fucose transfer. Pl…	GDP-fucose protein O-fucosyltransferase 1 OS=Mus musculus OX=10090 GN=Pofut1 PE=1 SV=1 - [OFUT1_MOUSE]	7.38	3	3	7	393	44.6596	8.41162	0.758736	0.983709	0.74276	0.828402	1.18765	1.15715	1.27226	1.20569	0.687078	0.011378
P48036	Annexin A5	Anxa5	FUNCTION: This protein is an anticoagulant protein that acts as an indirect inhibitor of the thromboplastin-specific complex, which is involved in the blood coagulation cascade.	Annexin A5 OS=Mus musculus OX=10090 GN=Anxa5 PE=1 SV=1 - [ANXA5_MOUSE]	77.74	22	23	107	319	35.7302	4.95752	0.749188	0.911228	0.993607	0.884675	1.0636	1.38991	1.40953	1.28768	0.687029	0.0389408
Q61292	Laminin subunit beta-2	Lamb2	FUNCTION: Binding to cells via a high affinity receptor, laminin is thought to mediate the attachment, migration and organization of cells into tissues during embryonic development by interacting with other extracellular matrix components. {ECO:0000269|PubMed:7885444}.; FUNCTION: Laminin-3 (S-laminin) regulates the formation of motor nerve terminals. {ECO:0000269|PubMed:7885444}.	Laminin subunit beta-2 OS=Mus musculus OX=10090 GN=Lamb2 PE=1 SV=2 - [LAMB2_MOUSE]	40.3	64	65	227	1799	196.451	6.66846	0.784811	0.933218	0.834131	0.85072	1.36659	1.08484	1.26441	1.23861	0.686832	0.0141215
Q8CHH9	Septin-8	Septin8	FUNCTION: Filament-forming cytoskeletal GTPase (By similarity). May play a role in platelet secretion (By similarity). Seems to participate in the process of SNARE complex formation in synaptic vesicles (By similarity). {ECO:0000250|UniProtKB:B0BNF1, ECO:0000250|UniProtKB:Q92599}.	Septin-8 OS=Mus musculus OX=10090 GN=Septin8 PE=1 SV=4 - [SEPT8_MOUSE]	17.02	5	8	28	429	49.7812	5.99854	0.86449	0.920409	0.912885	0.899261	1.22653	1.32144	1.38378	1.31059	0.686152	0.00109858
Q8R2Y3	Dolichol kinase	Dolk	FUNCTION: Involved in the synthesis of the sugar donor Dol-P-Man which is required in the synthesis of N-linked and O-linked oligosaccharides and for that of GPI anchors. {ECO:0000250|UniProtKB:P20048}.	Dolichol kinase OS=Mus musculus OX=10090 GN=Dolk PE=1 SV=1 - [DOLK_MOUSE]	3.37	2	2	2	534	59.1066	8.33838	0.748051	0.939746	0.673605	0.787134	0.95449	1.20198	1.29796	1.15148	0.683587	0.0480769
Q62312	TGF-beta receptor type-2	Tgfbr2	FUNCTION: Transmembrane serine/threonine kinase forming with the TGF-beta type I serine/threonine kinase receptor, TGFBR1, the non-promiscuous receptor for the TGF-beta cytokines TGFB1, TGFB2 and TGFB3. Transduces the TGFB1, TGFB2 and TGFB3 signal from the cell surface to the cytoplasm and is thus regulating a plethora of physiological and pathological processes including cell cycle arrest in epi…	TGF-beta receptor type-2 OS=Mus musculus OX=10090 GN=Tgfbr2 PE=1 SV=1 - [TGFR2_MOUSE]	2.2	1	1	1	592	67.0783	6.354	0.720813	0.919282	0.787738	0.809278	1.16926	1.18276	1.20051	1.18418	0.68341	0.00314231
P50543	Protein S100-A11	S100a11	FUNCTION: Facilitates the differentiation and the cornification of keratinocytes. {ECO:0000250}.	Protein S100-A11 OS=Mus musculus OX=10090 GN=S100a11 PE=1 SV=1 - [S10AB_MOUSE]	36.73	3	3	23	98	11.0755	5.45264	0.827777	0.901732	1.00588	0.911796	1.1573	1.41147	1.43662	1.33513	0.682927	0.0147741
Q62048	Astrocytic phosphoprotein PEA-15	Pea15	FUNCTION: Blocks Ras-mediated inhibition of integrin activation and modulates the ERK MAP kinase cascade. Inhibits RPS6KA3 activities by retaining it in the cytoplasm. Inhibits both TNFRSF6- and TNFRSF1A-mediated CASP8 activity and apoptosis. Regulates glucose transport by controlling both the content of SLC2A1 glucose transporters on the plasma membrane and the insulin-dependent trafficking of S…	Astrocytic phosphoprotein PEA-15 OS=Mus musculus OX=10090 GN=Pea15 PE=1 SV=1 - [PEA15_MOUSE]	32.31	4	4	9	130	15.0448	5.021	0.882966	0.854169	0.88695	0.874695	1.10726	1.32951	1.4075	1.28142	0.682597	0.0108844
Q8K3K8	Optineurin	Optn	FUNCTION: Plays an important role in the maintenance of the Golgi complex, in membrane trafficking, in exocytosis, through its interaction with myosin VI and Rab8. Links myosin VI to the Golgi complex and plays an important role in Golgi ribbon formation. Plays a role in the activation of innate immune response during viral infection. Mechanistically, recruits TBK1 at the Golgi apparatus, promoti…	Optineurin OS=Mus musculus OX=10090 GN=Optn PE=1 SV=1 - [OPTN_MOUSE]	23.12	14	14	21	584	66.9756	5.26221	0.72468	0.883938	1.01345	0.874023	1.24598	1.26466	1.3451	1.28525	0.680042	0.0098282
P09541	Myosin light chain 4	Myl4	FUNCTION: Regulatory light chain of myosin. Does not bind calcium. {ECO:0000305}.	Myosin light chain 4 OS=Mus musculus OX=10090 GN=Myl4 PE=1 SV=3 - [MYL4_MOUSE]	13.47	2	2	2	193	21.1456	5.03369	0.789599	0.849304	0.873298	0.8374	1.22107	1.13376	1.36074	1.23853	0.676127	0.00474442
Q62426	Cystatin-B	Cstb	FUNCTION: This is an intracellular thiol proteinase inhibitor.	Cystatin-B OS=Mus musculus OX=10090 GN=Cstb PE=1 SV=1 - [CYTB_MOUSE]	66.33	5	5	26	98	11.0385	7.38623	0.829442	0.922748	0.799454	0.850548	1.1003	1.19521	1.48458	1.26003	0.675023	0.0279557
Q9DD20	Thiol S-methyltransferase METTL7B	Mettl7b	FUNCTION: Probable methyltransferase. {ECO:0000250}.	Thiol S-methyltransferase METTL7B OS=Mus musculus OX=10090 GN=Mettl7b PE=1 SV=2 - [MET7B_MOUSE]	7.79	2	2	4	244	28.0305	8.5874	0.676549	0.996558	0.723375	0.798828	1.34788	1.14381	1.06986	1.18718	0.672877	0.0403343
Q8C7D2	Protein cereblon	Crbn	FUNCTION: Substrate recognition component of a DCX (DDB1-CUL4-X-box) E3 protein ligase complex that mediates the ubiquitination and subsequent proteasomal degradation of target proteins, such as MEIS2. Normal degradation of key regulatory proteins is required for normal limb outgrowth and expression of the fibroblast growth factor FGF8 (By similarity). May play a role in memory and learning by re…	Protein cereblon OS=Mus musculus OX=10090 GN=Crbn PE=1 SV=1 - [CRBN_MOUSE]	9.66	3	3	4	445	50.8473	5.32568	0.623369	1.02483	0.774433	0.807543	1.29397	1.2328	1.07557	1.20078	0.672516	0.0425488
P36536	GTP-binding protein SAR1a	Sar1a	FUNCTION: Involved in transport from the endoplasmic reticulum to the Golgi apparatus. Required to maintain SEC16A localization at discrete locations on the ER membrane perhaps by preventing its dissociation. SAR1A-GTP-dependent assembly of SEC16A on the ER membrane forms an organized scaffold defining endoplasmic reticulum exit sites (ERES) (By similarity). {ECO:0000250}.	GTP-binding protein SAR1a OS=Mus musculus OX=10090 GN=Sar1a PE=1 SV=1 - [SAR1A_MOUSE]	24.24	3	5	25	198	22.3565	6.93213	0.708759	0.826563	0.94373	0.826351	1.1058	1.11469	1.48006	1.23352	0.669915	0.0444152
Q05793	Basement membrane-specific heparan sulfate proteoglycan core protein	Hspg2	FUNCTION: Integral component of basement membranes. Component of the glomerular basement membrane (GBM), responsible for the fixed negative electrostatic membrane charge, and which provides a barrier which is both size- and charge-selective. It serves as an attachment substrate for cells. Plays essential roles in vascularization. Critical for normal heart development and for regulating the vascul…	Basement membrane-specific heparan sulfate proteoglycan core protein OS=Mus musculus OX=10090 GN=Hspg2 PE=1 SV=1 - [PGBM_MOUSE]	32.94	91	91	414	3707	398.039	6.31592	0.677406	0.989482	0.865999	0.844296	1.32219	1.17915	1.29825	1.26653	0.66662	0.0138873
Q80V53	Carbohydrate sulfotransferase 14	Chst14	FUNCTION: Catalyzes the transfer of sulfate to position 4 of the N-acetylgalactosamine (GalNAc) residue of dermatan sulfate. Plays a pivotal role in the formation of 4-0-sulfated IdoA blocks in dermatan sulfate. Transfers sulfate to the C-4 hydroxyl of beta1,4-linked GalNAc that is substituted with an alpha-linked iduronic acid (IdoUA) at the C-3 hydroxyl. Transfers sulfate more efficiently to Ga…	Carbohydrate sulfotransferase 14 OS=Mus musculus OX=10090 GN=Chst14 PE=2 SV=2 - [CHSTE_MOUSE]	3.72	1	1	1	376	43.1174	9.21729	0.691669	0.81778	1.12188	0.87711	1.29512	1.26833	1.38405	1.31583	0.666581	0.0295456
P54763	Ephrin type-B receptor 2	Ephb2	FUNCTION: Receptor tyrosine kinase which binds promiscuously transmembrane ephrin-B family ligands residing on adjacent cells, leading to contact-dependent bidirectional signaling into neighboring cells. The signaling pathway downstream of the receptor is referred to as forward signaling while the signaling pathway downstream of the ephrin ligand is referred to as reverse signaling. Functions in …	Ephrin type-B receptor 2 OS=Mus musculus OX=10090 GN=Ephb2 PE=1 SV=3 - [EPHB2_MOUSE]	5.58	5	5	5	986	109.828	5.70654	0.79958	0.925366	0.900894	0.87528	1.23676	1.239	1.46988	1.31521	0.665504	0.00701962
P20152	Vimentin	Vim	FUNCTION: Vimentins are class-III intermediate filaments found in various non-epithelial cells, especially mesenchymal cells. Vimentin is attached to the nucleus, endoplasmic reticulum, and mitochondria, either laterally or terminally.; FUNCTION: Involved with LARP6 in the stabilization of type I collagen mRNAs for CO1A1 and CO1A2. {ECO:0000250}.	Vimentin OS=Mus musculus OX=10090 GN=Vim PE=1 SV=3 - [VIME_MOUSE]	66.52	30	38	545	466	53.6551	5.12256	0.685283	0.908553	0.970573	0.854803	1.09583	1.27254	1.5014	1.28992	0.662677	0.0406471
O89016	Lysosomal cobalamin transporter ABCD4	Abcd4	FUNCTION: Lysosomal transporter that plays a role in the lysosomal release of vitamin B12 into the cytosol. Targeted by LMBRD1 lysosomal chaperone from the endoplasmic reticulum to the lysosomal membrane. Then forms a complex with lysosomal chaperone LMBRD1 and cytosolic MMACHC to transport cobalamin across the lysosomal membrane. {ECO:0000250|UniProtKB:O14678}.	Lysosomal cobalamin transporter ABCD4 OS=Mus musculus OX=10090 GN=Abcd4 PE=1 SV=2 - [ABCD4_MOUSE]	6.77	3	3	3	606	68.5395	6.41748	0.583415	0.98587	0.915325	0.828203	1.17907	1.1627	1.41214	1.2513	0.661874	0.0459271
O88796	Ribonuclease P protein subunit p30	Rpp30	FUNCTION: Component of ribonuclease P, a ribonucleoprotein complex that generates mature tRNA molecules by cleaving their 5'-ends. Also a component of the MRP ribonuclease complex, which cleaves pre-rRNA sequences. {ECO:0000250|UniProtKB:P78346}.	Ribonuclease P protein subunit p30 OS=Mus musculus OX=10090 GN=Rpp30 PE=1 SV=1 - [RPP30_MOUSE]	6.34	2	2	2	268	29.4548	9.05615	0.780639	1.03892	0.60854	0.809366	1.26115	1.2194	1.18924	1.22326	0.661644	0.0309532
Q9D3P8	Plasminogen receptor (KT)	Plgrkt	FUNCTION: Receptor for plasminogen. Regulates urokinase plasminogen activator-dependent and stimulates tissue-type plasminogen activator-dependent cell surface plasminogen activation. Proposed to be part of a local catecholaminergic cell plasminogen activation system that regulates neuroendocrine prohormone processing. Involved in regulation of inflammatory response; regulates monocyte chemotacti…	Plasminogen receptor (KT) OS=Mus musculus OX=10090 GN=Plgrkt PE=1 SV=1 - [PLRKT_MOUSE]	31.29	5	5	10	147	17.2499	9.49561	0.871092	0.946287	0.727722	0.848367	1.28383	1.19714	1.37153	1.28417	0.660636	0.00590004
Q99PJ0	Neurotrimin	Ntm	FUNCTION: Neural cell adhesion molecule.	Neurotrimin OS=Mus musculus OX=10090 GN=Ntm PE=1 SV=2 - [NTRI_MOUSE]	2.62	1	1	1	344	37.9605	7.81104	0.838643	0.912055	0.831503	0.860734	1.45495	1.06331	1.39581	1.30469	0.659723	0.0235085
Q9QYY0	GRB2-associated-binding protein 1	Gab1	FUNCTION: Adapter protein that plays a role in intracellular signaling cascades triggered by activated receptor-type kinases. Plays a role in FGFR1 signaling. Probably involved in signaling by the epidermal growth factor receptor (EGFR) and the insulin receptor (INSR). Involved in the MET/HGF-signaling pathway. {ECO:0000250|UniProtKB:Q13480}.	GRB2-associated-binding protein 1 OS=Mus musculus OX=10090 GN=Gab1 PE=1 SV=2 - [GAB1_MOUSE]	3.17	2	2	2	695	76.7643	5.66846	0.603712	0.985158	0.705452	0.764774	1.06949	1.15166	1.26729	1.16281	0.657693	0.035594
P23298	Protein kinase C eta type	Prkch	FUNCTION: Calcium-independent, phospholipid- and diacylglycerol (DAG)-dependent serine/threonine-protein kinase that is involved in the regulation of cell differentiation in keratinocytes and pre-B cell receptor, mediates regulation of epithelial tight junction integrity and foam cell formation, and is required for glioblastoma proliferation and apoptosis prevention in MCF-7 cells. In keratinocyt…	Protein kinase C eta type OS=Mus musculus OX=10090 GN=Prkch PE=1 SV=2 - [KPCL_MOUSE]	3.51	2	3	7	683	77.868	7.6792	0.82695	0.974986	0.835055	0.878997	1.23368	1.30774	1.47066	1.33736	0.657262	0.00569664
Q99JP0	Mitogen-activated protein kinase kinase kinase kinase 3	Map4k3	FUNCTION: May play a role in the response to environmental stress. Appears to act upstream of the JUN N-terminal pathway (By similarity). {ECO:0000250}.	Mitogen-activated protein kinase kinase kinase kinase 3 OS=Mus musculus OX=10090 GN=Map4k3 PE=1 SV=4 - [M4K3_MOUSE]	2.46	2	2	3	894	101.054	7.63525	0.616908	0.845015	0.96199	0.807971	1.35712	1.17188	1.16443	1.23114	0.656278	0.0238764
Q9Z0F7	Gamma-synuclein	Sncg	FUNCTION: Plays a role in neurofilament network integrity. May be involved in modulating axonal architecture during development and in the adult. In vitro, increases the susceptibility of neurofilament-H to calcium-dependent proteases. May also function in modulating the keratin network in skin. Activates the MAPK and Elk-1 signal transduction pathway (By similarity). {ECO:0000250}.	Gamma-synuclein OS=Mus musculus OX=10090 GN=Sncg PE=1 SV=1 - [SYUG_MOUSE]	91.87	15	15	128	123	13.1516	4.65283	0.611353	0.864243	1.0753	0.8503	1.24537	1.46597	1.18488	1.29874	0.654712	0.0478156
Q00612	Glucose-6-phosphate 1-dehydrogenase X	G6pdx	FUNCTION: Cytosolic glucose-6-phosphate dehydrogenase that catalyzes the first and rate-limiting step of the oxidative branch within the pentose phosphate pathway/shunt, an alternative route to glycolysis for the dissimilation of carbohydrates and a major source of reducing power and metabolic intermediates for fatty acid and nucleic acid biosynthetic processes. {ECO:0000269|PubMed:12831846}.	Glucose-6-phosphate 1-dehydrogenase X OS=Mus musculus OX=10090 GN=G6pdx PE=1 SV=3 - [G6PD1_MOUSE]	40.19	21	21	117	515	59.2248	6.49365	0.667587	0.931273	0.899056	0.832639	1.1133	1.33983	1.36671	1.27328	0.653933	0.0188941
Q8CIV2	Membralin	Tmem259	FUNCTION: May have a role in the ERAD pathway required for clearance of misfolded proteins in the endoplasmic reticulum (ER). Promotes survival of motor neurons, probably by protecting against ER stress. {ECO:0000269|PubMed:25977983}.	Membralin OS=Mus musculus OX=10090 GN=Tmem259 PE=1 SV=2 - [MBRL_MOUSE]	2.79	2	2	2	574	63.5201	5.49072	0.703287	0.920315	0.65882	0.760807	1.10727	1.03702	1.34949	1.1646	0.65328	0.0315237
Q8BZ03	Serine/threonine-protein kinase D2	Prkd2	FUNCTION: Serine/threonine-protein kinase that converts transient diacylglycerol (DAG) signals into prolonged physiological effects downstream of PKC, and is involved in the regulation of cell proliferation via MAPK1/3 (ERK1/2) signaling, oxidative stress-induced NF-kappa-B activation, inhibition of HDAC7 transcriptional repression, signaling downstream of T-cell antigen receptor (TCR) and cytoki…	Serine/threonine-protein kinase D2 OS=Mus musculus OX=10090 GN=Prkd2 PE=1 SV=1 - [KPCD2_MOUSE]	5.37	3	3	3	875	96.4806	6.88818	0.644056	0.821426	0.910409	0.791964	1.2337	1.24948	1.15911	1.2141	0.652308	0.00708156
P24288	Branched-chain-amino-acid aminotransferase, cytosolic	Bcat1	FUNCTION: Catalyzes the first reaction in the catabolism of the essential branched chain amino acids leucine, isoleucine, and valine.	Branched-chain-amino-acid aminotransferase, cytosolic OS=Mus musculus OX=10090 GN=Bcat1 PE=1 SV=2 - [BCAT1_MOUSE]	5.44	2	2	3	386	42.7636	5.38916	0.720879	0.921641	1.10728	0.916599	1.31304	1.34202	1.56385	1.4063	0.651779	0.0231912
Q9CQX2	Cytochrome b5 type B	Cyb5b	FUNCTION: Cytochrome b5 is a membrane-bound hemoprotein functioning as an electron carrier for several membrane-bound oxygenases. {ECO:0000250}.	Cytochrome b5 type B OS=Mus musculus OX=10090 GN=Cyb5b PE=1 SV=1 - [CYB5B_MOUSE]	43.84	7	7	30	146	16.3078	4.89404	0.588846	0.880426	0.899737	0.78967	1.09602	1.13747	1.40391	1.21247	0.651291	0.0386289
P11152	Lipoprotein lipase	Lpl	FUNCTION: Key enzyme in triglyceride metabolism. Catalyzes the hydrolysis of triglycerides from circulating chylomicrons and very low density lipoproteins (VLDL), and thereby plays an important role in lipid clearance from the blood stream, lipid utilization and storage (PubMed:8675619). Although it has both phospholipase and triglyceride lipase activities it is primarily a triglyceride lipase wi…	Lipoprotein lipase OS=Mus musculus OX=10090 GN=Lpl PE=1 SV=3 - [LIPL_MOUSE]	12.66	6	7	13	474	53.0758	7.86963	0.625914	0.847121	1.02498	0.832673	1.13945	1.22331	1.48442	1.28239	0.649313	0.0442904
Q9JJE7	Fatty acid desaturase 3	Fads3	FUNCTION: Acts as a methyl-end fatty acyl coenzyme A (CoA) desaturase that introduces a cis double bond between the preexisting double bond and the terminal methyl group of the fatty acyl chain. Desaturates (11E)-octadecenoate (trans-vaccenoate) at carbon 13 to generate (11E,13Z)-octadecadienoate, likely participating in the biohydrogenation pathway of linoleic acid (LA) (18:2n-6). {ECO:0000250|U…	Fatty acid desaturase 3 OS=Mus musculus OX=10090 GN=Fads3 PE=1 SV=2 - [FADS3_MOUSE]	9.35	4	4	13	449	51.4364	7.48877	0.586971	0.944454	0.933793	0.821739	1.15819	1.4433	1.19724	1.26625	0.648958	0.0394013
F7BWT7	Tetraspanin-15	Tspan15	FUNCTION: Regulates maturation and trafficking of the transmembrane metalloprotease ADAM10 (PubMed:23035126, PubMed:26668317). Promotes ADAM10-mediated cleavage of (CDH2) (PubMed:26668317). Negatively regulates ligand-induced Notch activity probably by regulating ADAM10 activity (By similarity). {ECO:0000250|UniProtKB:O95858, ECO:0000269|PubMed:23035126, ECO:0000269|PubMed:26668317}.	Tetraspanin-15 OS=Mus musculus OX=10090 GN=Tspan15 PE=1 SV=2 - [TSN15_MOUSE]	6.8	2	2	2	294	33.0489	5.97314	0.83507	0.979695	0.724431	0.846399	1.33219	1.37667	1.21167	1.30684	0.647667	0.00659178
Q00941	Granulocyte-macrophage colony-stimulating factor receptor subunit alpha	Csf2ra	FUNCTION: Low affinity receptor for granulocyte-macrophage colony-stimulating factor. Transduces a signal that results in the proliferation, differentiation, and functional activation of hematopoietic cells.	Granulocyte-macrophage colony-stimulating factor receptor subunit alpha OS=Mus musculus OX=10090 GN=Csf2ra PE=2 SV=2 - [CSF2R_MOUSE]	7.99	2	2	2	388	41.7421	7.78174	0.801385	0.803472	0.925769	0.843542	1.17227	1.31216	1.42486	1.30309	0.647338	0.00539221
P97447	Four and a half LIM domains protein 1	Fhl1	FUNCTION: May have an involvement in muscle development or hypertrophy. Isoform 2 binds to RBP-J and plays a negative regulatory role in the RBP-J-mediated transcription in mammalian systems.	Four and a half LIM domains protein 1 OS=Mus musculus OX=10090 GN=Fhl1 PE=1 SV=3 - [FHL1_MOUSE]	48.21	13	13	57	280	31.8668	8.36768	0.692731	1.01206	0.66129	0.788692	1.25703	1.29849	1.10643	1.22065	0.646126	0.0268001
P28798	Progranulin	Grn	FUNCTION: Secreted protein that acts as a key regulator of lysosomal function and as a growth factor involved in inflammation, wound healing and cell proliferation (PubMed:28073925, PubMed:8496151, PubMed:28541286, PubMed:28453791, PubMed:20026663, PubMed:23041626, PubMed:27789271, PubMed:12524533). Regulates protein trafficking to lysosomes and, also the activity of lysosomal enzymes (PubMed:284…	Progranulin OS=Mus musculus OX=10090 GN=Grn PE=1 SV=2 - [GRN_MOUSE]	28.35	12	12	19	589	63.4131	6.80029	0.695916	0.99602	0.745287	0.812408	1.16322	1.22073	1.39396	1.2593	0.645125	0.0182278
Q8BGY9	High affinity choline transporter 1	Slc5a7	FUNCTION: Transmembrane transporter that imports choline from the extracellular space to the neuron with high affinity. Choline uptake is the rate-limiting step in acetylcholine synthesis. Sodium ion- and chloride ion-dependent. {ECO:0000269|PubMed:15173594}.	High affinity choline transporter 1 OS=Mus musculus OX=10090 GN=Slc5a7 PE=1 SV=1 - [SC5A7_MOUSE]	3.28	2	2	2	580	63.3237	5.32568	0.998768	0.851453	0.921023	0.923748	1.47849	1.37476	1.44562	1.43295	0.644646	0.000628414
Q8JZK9	Hydroxymethylglutaryl-CoA synthase, cytoplasmic	Hmgcs1	FUNCTION: Catalyzes the condensation of acetyl-CoA with acetoacetyl-CoA to form HMG-CoA, which is converted by HMG-CoA reductase (HMGCR) into mevalonate, a precursor for cholesterol synthesis. {ECO:0000250|UniProtKB:P13704}.	Hydroxymethylglutaryl-CoA synthase, cytoplasmic OS=Mus musculus OX=10090 GN=Hmgcs1 PE=1 SV=1 - [HMCS1_MOUSE]	16.15	7	8	10	520	57.5325	5.98584	0.670009	1.02561	0.849634	0.848419	1.29226	1.20128	1.47565	1.32306	0.641253	0.0220594
Q9CR23	Proton-transporting V-type ATPase complex assembly regulator TMEM9	Tmem9	FUNCTION: May be involved in intracellular transport.	Proton-transporting V-type ATPase complex assembly regulator TMEM9 OS=Mus musculus OX=10090 GN=Tmem9 PE=1 SV=1 - [TMEM9_MOUSE]	3.83	1	1	1	183	20.6194	6.94678	0.843833	0.662911	0.666596	0.724447	1.14857	0.912257	1.32847	1.12977	0.641236	0.0394084
P00493	Hypoxanthine-guanine phosphoribosyltransferase	Hprt1	FUNCTION: Converts guanine to guanosine monophosphate, and hypoxanthine to inosine monophosphate. Transfers the 5-phosphoribosyl group from 5-phosphoribosylpyrophosphate onto the purine. Plays a central role in the generation of purine nucleotides through the purine salvage pathway (By similarity). {ECO:0000250}.	Hypoxanthine-guanine phosphoribosyltransferase OS=Mus musculus OX=10090 GN=Hprt1 PE=1 SV=3 - [HPRT_MOUSE]	30.28	6	6	22	218	24.5546	6.68311	0.719948	0.897962	0.977078	0.864996	1.18989	1.3571	1.52672	1.3579	0.63701	0.0162211
Q9R001	A disintegrin and metalloproteinase with thrombospondin motifs 5	Adamts5	FUNCTION: Metalloproteinase that plays an important role in connective tissue organization, development, inflammation, arthritis, and cell migration. ADAMTS5 is an extracellular matrix (ECM) degrading enzyme that show proteolytic activity toward the hyalectan group of chondroitin sulfate proteoglycans (CSPGs) including aggrecan, versican, brevican and neurocan. Cleavage within the hyalectans occu…	A disintegrin and metalloproteinase with thrombospondin motifs 5 OS=Mus musculus OX=10090 GN=Adamts5 PE=2 SV=2 - [ATS5_MOUSE]	1.29	1	1	1	930	101.779	8.71924	0.680114	1.14919	0.674053	0.834452	1.42819	1.20713	1.30414	1.31315	0.635457	0.0479343
Q64449	C-type mannose receptor 2	Mrc2	FUNCTION: May play a role as endocytotic lectin receptor displaying calcium-dependent lectin activity. Internalizes glycosylated ligands from the extracellular space for release in an endosomal compartment via clathrin-mediated endocytosis. May be involved in plasminogen activation system controlling the extracellular level of PLAUR/PLAU, and thus may regulate protease activity at the cell surfac…	C-type mannose receptor 2 OS=Mus musculus OX=10090 GN=Mrc2 PE=1 SV=3 - [MRC2_MOUSE]	6.9	10	10	12	1479	166.968	5.98584	0.817847	0.974935	0.746344	0.846375	1.42129	1.22724	1.35258	1.3337	0.634605	0.00524742
B1AZA5	Transmembrane protein 245	Tmem245		Transmembrane protein 245 OS=Mus musculus OX=10090 GN=Tmem245 PE=1 SV=1 - [TM245_MOUSE]	7.65	6	6	10	876	97.2949	8.74854	0.713816	0.87185	0.912497	0.832721	1.19324	1.27248	1.48073	1.31549	0.633014	0.0100433
Q9Z138	Tyrosine-protein kinase transmembrane receptor ROR2	Ror2	FUNCTION: Tyrosine-protein kinase receptor which may be involved in the early formation of the chondrocytes. It seems to be required for cartilage and growth plate development (PubMed:10700181). Phosphorylates YWHAB, leading to induction of osteogenesis and bone formation. In contrast, has also been shown to have very little tyrosine kinase activity in vitro. May act as a receptor for wnt ligand …	Tyrosine-protein kinase transmembrane receptor ROR2 OS=Mus musculus OX=10090 GN=Ror2 PE=1 SV=2 - [ROR2_MOUSE]	1.91	1	1	1	944	104.938	6.46826	0.673742	1.15679	0.666668	0.8324	1.26589	1.25243	1.45431	1.32421	0.628599	0.0481474
Q5SXY1	Cytospin-B	Specc1		Cytospin-B OS=Mus musculus OX=10090 GN=Specc1 PE=1 SV=2 - [CYTSB_MOUSE]	4.78	6	6	8	1067	118.029	6.63916	0.864247	0.90711	0.874168	0.881842	1.27229	1.28051	1.65943	1.40407	0.628059	0.0152396
P02468	Laminin subunit gamma-1	Lamc1	FUNCTION: Binding to cells via a high affinity receptor, laminin is thought to mediate the attachment, migration and organization of cells into tissues during embryonic development by interacting with other extracellular matrix components.	Laminin subunit gamma-1 OS=Mus musculus OX=10090 GN=Lamc1 PE=1 SV=2 - [LAMC1_MOUSE]	47.67	66	66	264	1607	177.185	5.21143	0.646881	0.958023	0.824473	0.809792	1.283	1.20604	1.38858	1.29254	0.626512	0.00988455
Q8BR90	UPF0600 protein C5orf51 homolog			UPF0600 protein C5orf51 homolog OS=Mus musculus OX=10090 PE=1 SV=1 - [CE051_MOUSE]	11.22	3	3	3	294	33.4496	5.18604	0.698792	1.05248	0.633444	0.794905	1.08751	1.27767	1.44397	1.26972	0.626049	0.045892
Q9JI46	Diphosphoinositol polyphosphate phosphohydrolase 1	Nudt3	FUNCTION: Cleaves a beta-phosphate from the diphosphate groups in PP-InsP5 (diphosphoinositol pentakisphosphate) and [PP]2-InsP4 (bisdiphosphoinositol tetrakisphosphate), suggesting that it may play a role in signal transduction. InsP6 (inositol hexakisphosphate) is not a substrate. Also able to catalyze the hydrolysis of dinucleoside oligophosphates, with Ap6A and Ap5A being the preferred substr…	Diphosphoinositol polyphosphate phosphohydrolase 1 OS=Mus musculus OX=10090 GN=Nudt3 PE=1 SV=1 - [NUDT3_MOUSE]	13.69	2	2	4	168	19.0175	6.34131	0.690987	0.985948	0.599858	0.758931	1.23287	1.16358	1.24127	1.21257	0.625886	0.0189522
E9Q634	Unconventional myosin-Ie	Myo1e	FUNCTION: Myosins are actin-based motor molecules with ATPase activity. Unconventional myosins serve in intracellular movements. Their highly divergent tails bind to membranous compartments, which are then moved relative to actin filaments. Binds to membranes containing anionic phospholipids via its tail domain (By similarity). Required for normal morphology of the glomerular basement membrane, n…	Unconventional myosin-Ie OS=Mus musculus OX=10090 GN=Myo1e PE=1 SV=1 - [MYO1E_MOUSE]	13.19	10	14	21	1107	126.738	9.0708	0.911399	0.892552	0.72565	0.843201	1.08352	1.31578	1.66118	1.35349	0.622981	0.0455393
Q8QZY6	Tetraspanin-14	Tspan14	FUNCTION: Regulates maturation and trafficking of the transmembrane metalloprotease ADAM10 (PubMed:26668317, PubMed:23035126). Negatively regulates ADAM10-mediated cleavage of GP6 (PubMed:26668317). Promotes ADAM10-mediated cleavage of CDH5 (PubMed:23035126). {ECO:0000269|PubMed:23035126, ECO:0000269|PubMed:26668317}.	Tetraspanin-14 OS=Mus musculus OX=10090 GN=Tspan14 PE=1 SV=1 - [TSN14_MOUSE]	2.96	1	1	1	270	30.6536	6.50732	0.736664	0.711781	0.996468	0.814971	1.14763	1.29124	1.48714	1.30867	0.622747	0.0211467
P49817	Caveolin-1	Cav1	FUNCTION: May act as a scaffolding protein within caveolar membranes (By similarity). Forms a stable heterooligomeric complex with CAV2 that targets to lipid rafts and drives caveolae formation. Mediates the recruitment of CAVIN proteins (CAVIN1/2/3/4) to the caveolae (PubMed:19546242). Interacts directly with G-protein alpha subunits and can functionally regulate their activity (By similarity). …	Caveolin-1 OS=Mus musculus OX=10090 GN=Cav1 PE=1 SV=1 - [CAV1_MOUSE]	51.12	9	9	111	178	20.5255	6.02393	0.592341	0.870596	0.896792	0.786577	1.06709	1.40695	1.31826	1.2641	0.622243	0.0275419
Q6TCG2	Membrane progesterone receptor epsilon	Paqr9	FUNCTION: Plasma membrane progesterone (P4) receptor coupled to G proteins. Seems to act through a G(s) mediated pathway. May be involved in regulating rapid P4 signaling in the nervous system. Also binds dehydroepiandrosterone (DHEA), pregnanolone, pregnenolone and allopregnanolone. {ECO:0000250|UniProtKB:Q6ZVX9}.	Membrane progesterone receptor epsilon OS=Mus musculus OX=10090 GN=Paqr9 PE=1 SV=2 - [PAQR9_MOUSE]	4.8	2	2	2	375	42.7129	8.76318	0.761632	0.990048	0.989121	0.913601	1.46451	1.57287	1.38085	1.47275	0.620338	0.00403005
P35762	CD81 antigen	Cd81	FUNCTION: Structural component of specialized membrane microdomains known as tetraspanin-enriched microdomains (TERMs), which act as platforms for receptor clustering and signaling. Essential for trafficking and compartmentalization of CD19 receptor on the cell surface of activated B cells (PubMed:23499492). Upon initial encounter with a microbial pathogen, enables the assembly of CD19-CR2 and B …	CD81 antigen OS=Mus musculus OX=10090 GN=Cd81 PE=1 SV=2 - [CD81_MOUSE]	24.15	4	4	11	236	25.7972	5.8335	0.525002	0.908307	0.870408	0.767906	1.14062	1.32938	1.27293	1.24764	0.615485	0.0232541
Q60675	Laminin subunit alpha-2	Lama2	FUNCTION: Binding to cells via a high affinity receptor, laminin is thought to mediate the attachment, migration and organization of cells into tissues during embryonic development by interacting with other extracellular matrix components.	Laminin subunit alpha-2 OS=Mus musculus OX=10090 GN=Lama2 PE=1 SV=2 - [LAMA2_MOUSE]	29.89	85	85	208	3118	343.593	6.0874	0.720749	0.992675	0.824786	0.84607	1.35399	1.12664	1.65071	1.37711	0.61438	0.0361298
Q9R013	Cathepsin F	Ctsf	FUNCTION: Thiol protease which is believed to participate in intracellular degradation and turnover of proteins. Has also been implicated in tumor invasion and metastasis.	Cathepsin F OS=Mus musculus OX=10090 GN=Ctsf PE=1 SV=1 - [CATF_MOUSE]	10.61	5	5	11	462	51.6279	6.55127	0.707008	1.11471	0.684138	0.835286	1.30475	1.18152	1.59894	1.36174	0.613398	0.0479149
O54794	Aquaporin-7	Aqp7	FUNCTION: Forms a channel that mediates water and glycerol transport across cell membranes at neutral pH (PubMed:15591341, PubMed:15746100, PubMed:16009937). The channel is also permeable to urea (By similarity). Plays an important role in body energy homeostasis under conditions that promote lipid catabolism, giving rise to glycerol and free fatty acids (PubMed:15591341, PubMed:16009937). Mediat…	Aquaporin-7 OS=Mus musculus OX=10090 GN=Aqp7 PE=1 SV=1 - [AQP7_MOUSE]	5.28	1	1	1	303	32.6458	8.70459	0.600025	0.927773	0.851668	0.793156	1.14218	1.19368	1.54908	1.29498	0.612486	0.03615
P58196	Phospholipid scramblase 4	Plscr4	FUNCTION: May mediate accelerated ATP-independent bidirectional transbilayer migration of phospholipids upon binding calcium ions that results in a loss of phospholipid asymmetry in the plasma membrane. May play a central role in the initiation of fibrin clot formation, in the activation of mast cells and in the recognition of apoptotic and injured cells by the reticuloendothelial system.	Phospholipid scramblase 4 OS=Mus musculus OX=10090 GN=Plscr4 PE=2 SV=2 - [PLS4_MOUSE]	8.9	2	2	7	326	36.5546	6.21436	0.593066	0.976397	0.773776	0.78108	1.2715	1.20594	1.353	1.27681	0.611742	0.0139229
P28301	Protein-lysine 6-oxidase	Lox	FUNCTION: Responsible for the post-translational oxidative deamination of peptidyl lysine residues in precursors to fibrous collagen and elastin. Regulator of Ras expression. May play a role in tumor suppression. Plays a role in the aortic wall architecture (PubMed:27432961). {ECO:0000269|PubMed:27432961}.	Protein-lysine 6-oxidase OS=Mus musculus OX=10090 GN=Lox PE=1 SV=1 - [LYOX_MOUSE]	3.41	1	1	1	411	46.6715	8.42627	0.580668	1.04427	0.722491	0.782475	1.38037	1.16041	1.29695	1.27924	0.611671	0.030464
P43883	Perilipin-2	Plin2	FUNCTION: May be involved in development and maintenance of adipose tissue. {ECO:0000305|PubMed:1518805}.	Perilipin-2 OS=Mus musculus OX=10090 GN=Plin2 PE=1 SV=2 - [PLIN2_MOUSE]	27.76	11	11	28	425	46.6166	6.87354	0.747254	1.06483	0.781576	0.864555	1.2002	1.33614	1.7117	1.41601	0.610555	0.039478
Q91XD7	Protein disulfide isomerase Creld1	Creld1	FUNCTION: Protein disulfide isomerase (By similarity). Promotes the localization of acetylcholine receptors (AChRs) to the plasma membrane (PubMed:30407909). {ECO:0000250|UniProtKB:Q9CYA0, ECO:0000269|PubMed:30407909}.	Protein disulfide isomerase Creld1 OS=Mus musculus OX=10090 GN=Creld1 PE=1 SV=1 - [CREL1_MOUSE]	32.14	11	11	25	420	45.687	5.021	0.595331	1.00991	0.804726	0.803323	1.23457	1.30679	1.40675	1.31604	0.61041	0.0167634
Q8BJZ3	Protein lifeguard 3	Tmbim1	FUNCTION: Negatively regulates aortic matrix metalloproteinase-9 (MMP9) production and may play a protective role in vascular remodeling. {ECO:0000269|PubMed:16607040, ECO:0000269|PubMed:16636500}.	Protein lifeguard 3 OS=Mus musculus OX=10090 GN=Tmbim1 PE=1 SV=1 - [LFG3_MOUSE]	4.53	1	1	1	309	34.3706	6.84424	0.567853	0.955036	0.692887	0.738592	1.18138	1.14382	1.30823	1.21114	0.609832	0.0191538
Q921Q3	Chitobiosyldiphosphodolichol beta-mannosyltransferase	Alg1	FUNCTION: Participates in the formation of the lipid-linked precursor oligosaccharide for N-glycosylation. Involved in assembling the dolichol-pyrophosphate-GlcNAc(2)-Man(5) intermediate on the cytoplasmic surface of the ER (By similarity). {ECO:0000250}.	Chitobiosyldiphosphodolichol beta-mannosyltransferase OS=Mus musculus OX=10090 GN=Alg1 PE=1 SV=3 - [ALG1_MOUSE]	3.73	2	2	3	482	54.3819	8.36768	0.713346	0.903708	0.728615	0.781889	1.19407	1.21645	1.43746	1.28266	0.609585	0.00713842
O35075	Vacuolar protein sorting-associated protein 26C	Vps26c	FUNCTION: Acts as component of the retriever complex. The retriever complex is a heterotrimeric complex related to retromer cargo-selective complex (CSC) and essential for retromer-independent retrieval and recycling of numerous cargos such as integrin alpha-5/beta-1 (ITGA5:ITGB1). The recruitment of the retriever complex to the endosomal membrane involves CCC and WASH complexes. In the endosomes…	Vacuolar protein sorting-associated protein 26C OS=Mus musculus OX=10090 GN=Vps26c PE=1 SV=1 - [VP26C_MOUSE]	20.2	4	4	10	297	32.9492	7.6792	0.731803	1.0681	0.659908	0.819935	1.23348	1.25371	1.55367	1.34695	0.608733	0.0318311
Q60870	Receptor expression-enhancing protein 5	Reep5	FUNCTION: May promote functional cell surface expression of olfactory receptors. {ECO:0000250}.	Receptor expression-enhancing protein 5 OS=Mus musculus OX=10090 GN=Reep5 PE=1 SV=1 - [REEP5_MOUSE]	18.38	4	4	19	185	21.0369	8.38232	0.536861	0.940385	0.91433	0.797192	1.21905	1.49945	1.2123	1.31027	0.60842	0.0333772
Q9CQA6	Coiled-coil-helix-coiled-coil-helix domain-containing protein 1	Chchd1		Coiled-coil-helix-coiled-coil-helix domain-containing protein 1 OS=Mus musculus OX=10090 GN=Chchd1 PE=1 SV=1 - [CHCH1_MOUSE]	9.32	1	1	1	118	13.5989	10.1548	0.542682	0.902036	0.767608	0.737442	1.21956	1.1578	1.33406	1.23714	0.596086	0.0128864
P70180	Atrial natriuretic peptide receptor 3	Npr3	FUNCTION: Receptor for the natriuretic peptide hormones, binding with similar affinities atrial natriuretic peptide NPPA/ANP, brain natriuretic peptide NPPB/BNP, and C-type natriuretic peptide NPPC/CNP (PubMed:10377427, PubMed:17951249). May function as a clearance receptor for NPPA, NPPB and NPPC, regulating their local concentrations and effects (PubMed:10377427, PubMed:17951249). May regulate …	Atrial natriuretic peptide receptor 3 OS=Mus musculus OX=10090 GN=Npr3 PE=1 SV=3 - [ANPRC_MOUSE]	25.19	13	13	27	536	59.7702	7.09326	0.679204	0.881683	0.936019	0.832302	1.37756	1.38994	1.44177	1.40309	0.593193	0.00209647
O88495	Melatonin-related receptor	Gpr50	FUNCTION: Does not bind melatonin.	Melatonin-related receptor OS=Mus musculus OX=10090 GN=Gpr50 PE=1 SV=3 - [MTR1L_MOUSE]	8.12	3	3	4	591	65.0874	8.63135	0.708172	0.797492	0.916015	0.807226	1.3747	1.51309	1.19668	1.36149	0.592899	0.0071927
P56375	Acylphosphatase-2	Acyp2		Acylphosphatase-2 OS=Mus musculus OX=10090 GN=Acyp2 PE=1 SV=2 - [ACYP2_MOUSE]	34.91	4	4	18	106	11.8701	9.26123	0.666376	0.852039	0.847079	0.788498	1.2173	1.35391	1.44055	1.33725	0.589639	0.00353895
O70571	[Pyruvate dehydrogenase (acetyl-transferring)] kinase isozyme 4, mitochondrial	Pdk4	FUNCTION: Kinase that plays a key role in regulation of glucose and fatty acid metabolism and homeostasis via phosphorylation of the pyruvate dehydrogenase subunits PDHA1 and PDHA2. This inhibits pyruvate dehydrogenase activity, and thereby regulates metabolite flux through the tricarboxylic acid cycle, down-regulates aerobic respiration and inhibits the formation of acetyl-coenzyme A from pyruva…	[Pyruvate dehydrogenase (acetyl-transferring)] kinase isozyme 4, mitochondrial OS=Mus musculus OX=10090 GN=Pdk4 PE=1 SV=1 - [PDK4_MOUSE]	22.57	8	10	16	412	46.5666	7.07861	0.626344	0.989873	0.892728	0.836315	1.45156	1.42082	1.38718	1.41985	0.589016	0.00611572
P02535	Keratin, type I cytoskeletal 10	Krt10	FUNCTION: Plays a role in the establishment of the epidermal barrier on plantar skin. {ECO:0000269|PubMed:26603179}.; FUNCTION: (Microbial infection) Acts as a mediator of S.aureus adherence to desquamated nasal epithelial cells via clfB, and hence may play a role in nasal colonization. {ECO:0000269|PubMed:15385531}.; FUNCTION: (Microbial infection) Binds S.pneumoniae PsrP, mediating adherence of…	Keratin, type I cytoskeletal 10 OS=Mus musculus OX=10090 GN=Krt10 PE=1 SV=3 - [K1C10_MOUSE]	12.11	4	8	25	570	57.7351	5.10986	0.863493	0.804633	0.607376	0.7585	1.33181	1.05601	1.50848	1.29877	0.584017	0.0240798
P97467	Peptidyl-glycine alpha-amidating monooxygenase	Pam	FUNCTION: Bifunctional enzyme that catalyzes the post-translational modification of inactive peptidylglycine precursors to the corresponding bioactive alpha-amidated peptides, a terminal modification in biosynthesis of many neural and endocrine peptides (By similarity). Alpha-amidation involves two sequential reactions, both of which are catalyzed by separate catalytic domains of the enzyme. The …	Peptidyl-glycine alpha-amidating monooxygenase OS=Mus musculus OX=10090 GN=Pam PE=1 SV=2 - [AMD_MOUSE]	1.74	2	2	2	979	108.894	6.55127	0.745281	0.88645	0.820321	0.817351	1.36037	1.28894	1.58129	1.4102	0.5796	0.00362591
A2AKB4	FERM and PDZ domain-containing protein 1	Frmpd1	FUNCTION: Stabilizes membrane-bound GPSM1, and thereby promotes its interaction with GNAI1. {ECO:0000250|UniProtKB:Q5SYB0}.	FERM and PDZ domain-containing protein 1 OS=Mus musculus OX=10090 GN=Frmpd1 PE=1 SV=1 - [FRPD1_MOUSE]	0.45	1	1	2	1549	169.102	5.16064	0.675207	0.882523	0.642666	0.733465	1.25627	1.14665	1.43638	1.27976	0.573125	0.00844177
P41242	Megakaryocyte-associated tyrosine-protein kinase	Matk	FUNCTION: Could play a significant role in the signal transduction of hematopoietic cells. May regulate tyrosine kinase activity of SRC-family members in brain by specifically phosphorylating their C-terminal regulatory tyrosine residue which acts as a negative regulatory site. It may play an inhibitory role in the control of T-cell proliferation.	Megakaryocyte-associated tyrosine-protein kinase OS=Mus musculus OX=10090 GN=Matk PE=1 SV=2 - [MATK_MOUSE]	1.58	1	1	1	505	56.0208	8.80713	0.725027	0.888434	0.883269	0.832243	1.3178	1.51139	1.56091	1.46337	0.568718	0.00231948
Q9QYR6	Microtubule-associated protein 1A	Map1a	FUNCTION: Structural protein involved in the filamentous cross-bridging between microtubules and other skeletal elements.	Microtubule-associated protein 1A OS=Mus musculus OX=10090 GN=Map1a PE=1 SV=2 - [MAP1A_MOUSE]	16.64	40	41	61	2776	299.957	4.99561	0.749274	0.872702	0.869049	0.830342	1.3801	1.55118	1.45792	1.46306	0.567536	0.000585652
P21956	Lactadherin	Mfge8	FUNCTION: Contributes to phagocytic removal of apoptotic cells in many tissues. Specific ligand for the alpha-v/beta-3 and alpha-v/beta-5 receptors. Also binds to phosphatidylserine-enriched cell surfaces in a receptor-independent manner. Zona pellucida-binding protein which may play a role in gamete interaction (By similarity). Plays an important role in the maintenance of intestinal epithelial …	Lactadherin OS=Mus musculus OX=10090 GN=Mfge8 PE=1 SV=3 - [MFGM_MOUSE]	27	10	10	21	463	51.2077	6.52197	0.716989	0.923063	0.695634	0.778562	1.35228	1.06863	1.69495	1.37195	0.567485	0.0383191
Q00724	Retinol-binding protein 4	Rbp4	FUNCTION: Retinol-binding protein that mediates retinol transport in blood plasma. Delivers retinol from the liver stores to the peripheral tissues. Transfers the bound all-trans retinol to STRA6, that then facilitates retinol transport across the cell membrane. {ECO:0000250|UniProtKB:P02753}.	Retinol-binding protein 4 OS=Mus musculus OX=10090 GN=Rbp4 PE=1 SV=2 - [RET4_MOUSE]	17.41	5	5	12	201	23.1913	5.98584	0.583941	0.756219	1.02034	0.786832	1.37774	1.30767	1.4766	1.38734	0.567153	0.0115616
Q6IME9	Keratin, type II cytoskeletal 72	Krt72	FUNCTION: Has a role in hair formation. Specific component of keratin intermediate filaments in the inner root sheath (IRS) of the hair follicle (By similarity). {ECO:0000250}.	Keratin, type II cytoskeletal 72 OS=Mus musculus OX=10090 GN=Krt72 PE=3 SV=1 - [K2C72_MOUSE]	5.38	1	3	4	520	56.7149	7.40088	0.72621	0.907328	0.591396	0.741645	1.40662	1.29574	1.25556	1.3193	0.562148	0.00480422
Q3UQ28	Peroxidasin homolog	Pxdn	FUNCTION: Displays low peroxidase activity and is likely to participate in H(2)O(2) metabolism and peroxidative reactions in the cardiovascular system (By similarity). Plays a role in extracellular matrix formation. {ECO:0000250}.	Peroxidasin homolog OS=Mus musculus OX=10090 GN=Pxdn PE=1 SV=2 - [PXDN_MOUSE]	27.25	33	33	81	1475	164.998	7.13721	0.774743	0.996409	0.923008	0.898053	1.78964	1.37214	1.64507	1.60228	0.560483	0.00709085
Q8BZB2	Phosphopantothenoylcysteine decarboxylase	Ppcdc	FUNCTION: Necessary for the biosynthesis of coenzyme A. Catalyzes the decarboxylation of 4-phosphopantothenoylcysteine to form 4'-phosphopantotheine (By similarity). {ECO:0000250}.	Phosphopantothenoylcysteine decarboxylase OS=Mus musculus OX=10090 GN=Ppcdc PE=1 SV=1 - [COAC_MOUSE]	19.12	3	3	3	204	22.3296	6.52197	0.621952	0.998659	0.512633	0.711081	1.30797	1.24187	1.27066	1.2735	0.558367	0.0192919
Q3UE31	Uncharacterized protein KIAA0930 homolog			Uncharacterized protein KIAA0930 homolog OS=Mus musculus OX=10090 PE=1 SV=2 - [K0930_MOUSE]	2.23	1	1	1	404	45.9308	8.1333	0.796288	0.926271	0.71093	0.811163	1.19956	1.28195	1.89767	1.45973	0.555694	0.0472316
P56394	Cytochrome c oxidase copper chaperone	Cox17	FUNCTION: Copper metallochaperone essential for the assembly of the mitochondrial respiratory chain complex IV (CIV), also known as cytochrome c oxidase. Binds two copper ions and delivers them to the metallochaperone SCO1 which transports the copper ions to the Cu(A) site on the cytochrome c oxidase subunit II (MT-CO2/COX2). {ECO:0000269|PubMed:12370308}.	Cytochrome c oxidase copper chaperone OS=Mus musculus OX=10090 GN=Cox17 PE=1 SV=2 - [COX17_MOUSE]	36.51	2	2	4	63	6.77936	7.69385	0.553493	0.890158	0.418029	0.62056	1.04297	1.1413	1.17535	1.11987	0.554135	0.0267012
Q3TTY5	Keratin, type II cytoskeletal 2 epidermal	Krt2	FUNCTION: Probably contributes to terminal cornification (By similarity). Associated with keratinocyte activation, proliferation and keratinization (By similarity). Plays a role in the establishment of the epidermal barrier on plantar skin (PubMed:26603179). {ECO:0000250|UniProtKB:P35908, ECO:0000269|PubMed:26603179}.	Keratin, type II cytoskeletal 2 epidermal OS=Mus musculus OX=10090 GN=Krt2 PE=1 SV=1 - [K22E_MOUSE]	8.49	4	7	15	707	70.8798	8.06006	0.795938	0.697853	0.774295	0.756029	1.35469	1.21485	1.54378	1.37111	0.551401	0.00352389
P23927	Alpha-crystallin B chain	Cryab	FUNCTION: May contribute to the transparency and refractive index of the lens. Has chaperone-like activity, preventing aggregation of various proteins under a wide range of stress conditions.	Alpha-crystallin B chain OS=Mus musculus OX=10090 GN=Cryab PE=1 SV=2 - [CRYAB_MOUSE]	26.29	3	3	4	175	20.0564	7.32764	0.774382	0.864824	0.750057	0.796421	1.59059	1.36964	1.38684	1.44902	0.549627	0.0011763
Q9Z0J0	NPC intracellular cholesterol transporter 2	Npc2	FUNCTION: Intracellular cholesterol transporter which acts in concert with NPC1 and plays an important role in the egress of cholesterol from the lysosomal compartment (PubMed:12591949, PubMed:17018531, PubMed:21315718, PubMed:26296895). Unesterified cholesterol that has been released from LDLs in the lumen of the late endosomes/lysosomes is transferred by NPC2 to the cholesterol-binding pocket i…	NPC intracellular cholesterol transporter 2 OS=Mus musculus OX=10090 GN=Npc2 PE=1 SV=1 - [NPC2_MOUSE]	51.68	8	8	26	149	16.4315	7.6792	0.563541	1.12712	0.604747	0.765136	1.31592	1.32266	1.54198	1.39352	0.549066	0.032708
Q9CW42	Mitochondrial amidoxime-reducing component 1	Mtarc1	FUNCTION: Catalyzes the reduction of N-oxygenated molecules, acting as a counterpart of cytochrome P450 and flavin-containing monooxygenases in metabolic cycles. As a component of prodrug-converting system, reduces a multitude of N-hydroxylated prodrugs particularly amidoximes, leading to increased drug bioavailability. May be involved in mitochondrial N(omega)-hydroxy-L-arginine (NOHA) reduction…	Mitochondrial amidoxime-reducing component 1 OS=Mus musculus OX=10090 GN=Mtarc1 PE=1 SV=2 - [MARC1_MOUSE]	25.59	6	8	20	340	37.9546	8.5874	0.544039	0.971057	0.69135	0.735482	1.38278	1.24834	1.39687	1.34266	0.547778	0.0105344
Q5FW60	Major urinary protein 20	Mup20	FUNCTION: Male pheromone which stimulates female sexual attraction to male urinary scent and promotes a strong learned attraction to the airborne urinary odor of an individual male (PubMed:20525243, PubMed:31996852). Promotes spatial learning by rapidly conditioning preference for its remembered location among females and competitor males so that animals prefer to spend time in the site even when…	Major urinary protein 20 OS=Mus musculus OX=10090 GN=Mup20 PE=1 SV=1 - [MUP20_MOUSE]	15.47	1	3	11	181	20.9165	4.89404	0.566829	0.966	0.60469	0.712506	1.25466	1.42388	1.24141	1.30665	0.545291	0.0132619
Q62277	Synaptophysin	Syp	FUNCTION: Possibly involved in structural functions as organizing other membrane components or in targeting the vesicles to the plasma membrane (By similarity). Involved in the regulation of short-term and long-term synaptic plasticity. {ECO:0000250, ECO:0000269|PubMed:10595519}.	Synaptophysin OS=Mus musculus OX=10090 GN=Syp PE=1 SV=2 - [SYPH_MOUSE]	12.1	4	4	8	314	34.0025	4.94482	0.778859	0.816397	0.807086	0.800781	1.10968	1.47176	1.85532	1.47892	0.541464	0.0346561
Q9WV95	Pleckstrin homology-like domain family A member 3	Phlda3	FUNCTION: p53/TP53-regulated repressor of Akt/AKT1 signaling. Represses AKT1 by preventing AKT1-binding to membrane lipids, thereby inhibiting AKT1 translocation to the cellular membrane and activation. Contributes to p53/TP53-dependent apoptosis by repressing AKT1 activity. Its direct transcription regulation by p53/TP53 may explain how p53/TP53 can negatively regulate AKT1. May act as a tumor s…	Pleckstrin homology-like domain family A member 3 OS=Mus musculus OX=10090 GN=Phlda3 PE=1 SV=1 - [PHLA3_MOUSE]	14.4	2	2	4	125	13.7103	9.67139	0.503146	0.939397	0.723656	0.722066	1.20715	1.70209	1.14974	1.35299	0.533682	0.0431295
Q3UV17	Keratin, type II cytoskeletal 2 oral	Krt76	FUNCTION: Probably contributes to terminal cornification. {ECO:0000250|UniProtKB:Q01546}.	Keratin, type II cytoskeletal 2 oral OS=Mus musculus OX=10090 GN=Krt76 PE=1 SV=1 - [K22O_MOUSE]	7.91	1	6	52	594	62.806	8.42627	0.738913	0.733077	0.693543	0.721844	1.31548	1.19375	1.60371	1.37098	0.526517	0.00607103
Q8BGD8	Cytochrome c oxidase assembly factor 6 homolog	Coa6	FUNCTION: Involved in the maturation of the mitochondrial respiratory chain complex IV subunit MT-CO2/COX2. Thereby, may regulate early steps of complex IV assembly. Mitochondrial respiratory chain complex IV or cytochrome c oxidase is the component of the respiratory chain that catalyzes the transfer of electrons from intermembrane space cytochrome c to molecular oxygen in the matrix and as a co…	Cytochrome c oxidase assembly factor 6 homolog OS=Mus musculus OX=10090 GN=Coa6 PE=1 SV=1 - [COA6_MOUSE]	18.99	1	1	1	79	9.29235	8.1626	0.636694	0.931409	0.664446	0.744183	1.32282	1.25592	1.67448	1.41774	0.524908	0.0136607
Q9CPZ8	COX assembly mitochondrial protein homolog	Cmc1	FUNCTION: Component of the MITRAC (mitochondrial translation regulation assembly intermediate of cytochrome c oxidase complex) complex, that regulates cytochrome c oxidase assembly. {ECO:0000250}.	COX assembly mitochondrial protein homolog OS=Mus musculus OX=10090 GN=Cmc1 PE=1 SV=1 - [COXM1_MOUSE]	18.87	2	2	3	106	12.5444	8.23584	0.528045	1.06951	0.407324	0.668294	1.39073	1.17086	1.29484	1.28548	0.51988	0.044424
O09164	Extracellular superoxide dismutase [Cu-Zn]	Sod3	FUNCTION: Protect the extracellular space from toxic effect of reactive oxygen intermediates by converting superoxide radicals into hydrogen peroxide and oxygen. {ECO:0000250}.	Extracellular superoxide dismutase [Cu-Zn] OS=Mus musculus OX=10090 GN=Sod3 PE=1 SV=1 - [SODE_MOUSE]	40.64	8	8	39	251	27.3747	6.84424	0.567611	1.01584	0.690197	0.757882	1.73194	1.46698	1.20325	1.46739	0.516482	0.0249788
Q05816	Fatty acid-binding protein 5	Fabp5	FUNCTION: Intracellular carrier for long-chain fatty acids and related active lipids, such as the endocannabinoid, that regulates the metabolism and actions of the ligands they bind (PubMed:8608126, PubMed:12540600). In addition to the cytosolic transport, selectively delivers specific fatty acids from the cytosol to the nucleus, wherein they activate nuclear receptors (By similarity). Delivers r…	Fatty acid-binding protein 5 OS=Mus musculus OX=10090 GN=Fabp5 PE=1 SV=3 - [FABP5_MOUSE]	72.59	8	8	78	135	15.1274	6.53662	0.542311	0.975093	0.740905	0.752769	1.20952	1.38278	1.80298	1.4651	0.513802	0.0300263
Q9D1X9	Transmembrane protein 50B	Tmem50b		Transmembrane protein 50B OS=Mus musculus OX=10090 GN=Tmem50b PE=1 SV=1 - [TM50B_MOUSE]	12.03	2	2	4	158	17.9359	5.38916	0.478617	1.02922	0.582571	0.696802	1.18532	1.58013	1.31128	1.35891	0.512765	0.0320487
Q9D8Z2	TP53-regulated inhibitor of apoptosis 1	Triap1	FUNCTION: Involved in the modulation of the mitochondrial apoptotic pathway by ensuring the accumulation of cardiolipin (CL) in mitochondrial membranes. In vitro, the TRIAP1:PRELID1 complex mediates the transfer of phosphatidic acid (PA) between liposomes and probably functions as a PA transporter across the mitochondrion intermembrane space to provide PA for CL synthesis in the inner membrane. L…	TP53-regulated inhibitor of apoptosis 1 OS=Mus musculus OX=10090 GN=Triap1 PE=1 SV=1 - [TRIA1_MOUSE]	52.63	4	4	5	76	8.7501	5.47803	0.456361	0.97063	0.548286	0.658426	1.34157	1.20773	1.41403	1.32111	0.498389	0.0173923
Q8BGA2	LHFPL tetraspan subfamily member 2 protein	Lhfpl2	FUNCTION: Plays a role in female and male fertility. Involved in distal reproductive tract development (PubMed:26964900). {ECO:0000269|PubMed:26964900}.	LHFPL tetraspan subfamily member 2 protein OS=Mus musculus OX=10090 GN=Lhfpl2 PE=1 SV=1 - [LHPL2_MOUSE]	14.86	4	4	7	222	23.857	6.48096	0.656431	0.908086	0.621302	0.728606	1.35725	1.35697	1.69405	1.46943	0.495844	0.00678972
Q8CGA4	Maturin	Mturn	FUNCTION: Promotes megakaryocyte differentiation by enhancing ERK and JNK signaling as well as up-regulating RUNX1 and FLI1 expression (PubMed:24681962). Represses NF-kappa-B transcriptional activity by inhibiting phosphorylation of RELA at 'Ser- 536' (By similarity). May be involved in early neuronal development (By similarity). {ECO:0000250|UniProtKB:Q7ZX36, ECO:0000269|PubMed:24681962}.	Maturin OS=Mus musculus OX=10090 GN=Mturn PE=1 SV=1 - [MTURN_MOUSE]	9.16	1	1	2	131	14.8317	4.17041	0.673712	0.804571	0.712366	0.730216	1.6253	1.56421	1.27078	1.48676	0.491145	0.00286341
P04104	Keratin, type II cytoskeletal 1	Krt1	FUNCTION: May regulate the activity of kinases such as PKC and SRC via binding to integrin beta-1 (ITB1) and the receptor of activated protein C kinase 1 (RACK1). In complex with C1QBP is a high affinity receptor for kininogen-1/HMWK (By similarity). {ECO:0000250}.	Keratin, type II cytoskeletal 1 OS=Mus musculus OX=10090 GN=Krt1 PE=1 SV=4 - [K2C1_MOUSE]	7.54	3	6	29	637	65.5653	8.14795	0.746926	0.638902	0.661493	0.68244	1.48165	1.27546	1.42294	1.39335	0.489784	0.000517595
Q80WR1	Tetraspanin-18	Tspan18		Tetraspanin-18 OS=Mus musculus OX=10090 GN=Tspan18 PE=2 SV=1 - [TSN18_MOUSE]	2.82	1	1	1	248	27.7821	5.21143	0.541926	0.814588	0.398987	0.585167	1.09511	1.22426	1.31488	1.21142	0.483043	0.0104018
Q9ES57	Cell surface glycoprotein CD200 receptor 1	Cd200r1	FUNCTION: Inhibitory receptor for the CD200/OX2 cell surface glycoprotein. Limits inflammation by inhibiting the expression of proinflammatory molecules including TNF-alpha, interferons, and inducible nitric oxide synthase (iNOS) in response to selected stimuli. {ECO:0000269|PubMed:12960329, ECO:0000269|PubMed:15187158}.	Cell surface glycoprotein CD200 receptor 1 OS=Mus musculus OX=10090 GN=Cd200r1 PE=1 SV=1 - [MO2R1_MOUSE]	3.07	1	1	1	326	35.4817	5.63037	0.562835	1.04063	0.589059	0.730842	1.3783	1.33224	1.88116	1.53057	0.477498	0.0269917
Q8VD33	Small glutamine-rich tetratricopeptide repeat-containing protein beta	Sgtb	FUNCTION: Co-chaperone that binds directly to HSC70 and HSP70 and regulates their ATPase activity. {ECO:0000250}.	Small glutamine-rich tetratricopeptide repeat-containing protein beta OS=Mus musculus OX=10090 GN=Sgtb PE=1 SV=1 - [SGTB_MOUSE]	3.95	1	1	1	304	33.4082	4.91943	0.53912	0.944404	0.548388	0.677304	1.34417	1.30953	1.64256	1.43209	0.472949	0.0114142
Q8K3C0	Ribonuclease kappa	Rnasek	FUNCTION: Endoribonuclease which preferentially cleaves ApU and ApG phosphodiester bonds. Hydrolyzes UpU bonds at a lower rate (By similarity). {ECO:0000250}.	Ribonuclease kappa OS=Mus musculus OX=10090 GN=Rnasek PE=3 SV=1 - [RNK_MOUSE]	9.18	1	1	2	98	10.9846	7.00537	0.633364	0.822769	0.635764	0.697299	1.84179	1.17176	1.50756	1.50704	0.462695	0.0163713
P10107	Annexin A1	Anxa1	FUNCTION: Plays important roles in the innate immune response as effector of glucocorticoid-mediated responses and regulator of the inflammatory process. Has anti-inflammatory activity (PubMed:12475898). Plays a role in glucocorticoid-mediated down-regulation of the early phase of the inflammatory response (PubMed:12475898). Promotes resolution of inflammation and wound healing (PubMed:25664854).…	Annexin A1 OS=Mus musculus OX=10090 GN=Anxa1 PE=1 SV=2 - [ANXA1_MOUSE]	64.16	19	21	138	346	38.71	7.37158	0.559	0.890284	0.784448	0.744577	1.27063	1.6572	1.97354	1.63379	0.455736	0.0169154
Q9JKX3	Transferrin receptor protein 2	Tfr2	FUNCTION: Mediates cellular uptake of transferrin-bound iron in a non-iron dependent manner. May be involved in iron metabolism, hepatocyte function and erythrocyte differentiation.	Transferrin receptor protein 2 OS=Mus musculus OX=10090 GN=Tfr2 PE=1 SV=2 - [TFR2_MOUSE]	2.13	2	2	2	798	88.3469	6.12549	0.605658	0.693053	0.961902	0.753537	2.26118	1.44069	1.41985	1.70724	0.441377	0.0325714
Q8CC36	Cerebral dopamine neurotrophic factor	Cdnf	FUNCTION: Trophic factor for dopamine neurons. Prevents the 6-hydroxydopamine (6-OHDA)-induced degeneration of dopaminergic neurons. When administered after 6-OHDA-lesioning, restores the dopaminergic function and prevents the degeneration of dopaminergic neurons in substantia nigra (By similarity). {ECO:0000250}.	Cerebral dopamine neurotrophic factor OS=Mus musculus OX=10090 GN=Cdnf PE=1 SV=1 - [CDNF_MOUSE]	3.74	1	1	1	187	21.0177	6.90283	0.382758	0.907382	0.318674	0.536271	1.24488	1.28684	1.16176	1.23116	0.435582	0.0216545
Q7TNS2	MICOS complex subunit Mic10	Micos10	FUNCTION: Component of the MICOS complex, a large protein complex of the mitochondrial inner membrane that plays crucial roles in the maintenance of crista junctions, inner membrane architecture, and formation of contact sites to the outer membrane. {ECO:0000250|UniProtKB:Q5TGZ0}.	MICOS complex subunit Mic10 OS=Mus musculus OX=10090 GN=Micos10 PE=1 SV=1 - [MIC10_MOUSE]	10.53	1	1	3	76	8.56125	8.93896	0.416273	0.923385	0.429814	0.589824	1.25954	1.30812	1.60328	1.39031	0.424239	0.0156752
O55186	CD59A glycoprotein	Cd59a	FUNCTION: Potent inhibitor of the complement membrane attack complex (MAC) action. Acts by binding to the C8 and/or C9 complements of the assembling MAC, thereby preventing incorporation of the multiple copies of C9 required for complete formation of the osmolytic pore (By similarity). {ECO:0000250}.	CD59A glycoprotein OS=Mus musculus OX=10090 GN=Cd59a PE=2 SV=1 - [CD59A_MOUSE]	21.14	2	2	10	123	13.6386	7.47412	0.417181	0.940107	0.468842	0.60871	1.51344	1.4931	1.63327	1.5466	0.393578	0.00549821
Q9CWS0	N(G),N(G)-dimethylarginine dimethylaminohydrolase 1	Ddah1	FUNCTION: Hydrolyzes N(G),N(G)-dimethyl-L-arginine (ADMA) and N(G)-monomethyl-L-arginine (MMA) which act as inhibitors of NOS. Has therefore a role in the regulation of nitric oxide generation. {ECO:0000269|PubMed:17273169}.	N(G),N(G)-dimethylarginine dimethylaminohydrolase 1 OS=Mus musculus OX=10090 GN=Ddah1 PE=1 SV=3 - [DDAH1_MOUSE]	31.93	7	9	16	285	31.3609	5.97314	0.481137	0.941136	0.65559	0.692621	1.84971	1.75588	1.72375	1.77645	0.389891	0.00147137
O35566	CD151 antigen	Cd151	FUNCTION: Essential for the proper assembly of the glomerular and tubular basement membranes in kidney. {ECO:0000250|UniProtKB:P48509}.	CD151 antigen OS=Mus musculus OX=10090 GN=Cd151 PE=1 SV=2 - [CD151_MOUSE]	22.13	7	7	27	253	28.2272	7.47412	0.297142	0.962512	0.309554	0.523069	1.33953	1.58227	1.22915	1.38365	0.378036	0.0240584
Q9EPR2	Group XIIA secretory phospholipase A2	Pla2g12a	FUNCTION: PA2 catalyzes the calcium-dependent hydrolysis of the 2-acyl groups in 3-sn-phosphoglycerides. Does not exhibit detectable activity toward sn-2-arachidonoyl- or linoleoyl-phosphatidylcholine or -phosphatidylethanolamine (By similarity). {ECO:0000250}.	Group XIIA secretory phospholipase A2 OS=Mus musculus OX=10090 GN=Pla2g12a PE=1 SV=2 - [PG12A_MOUSE]	11.46	3	3	3	192	21.3055	7.15186	0.286114	0.947769	0.358529	0.530804	1.3843	1.4407	1.43103	1.41867	0.374155	0.0134461
Q8VEA4	Mitochondrial intermembrane space import and assembly protein 40	Chchd4	FUNCTION: Central component of a redox-sensitive mitochondrial intermembrane space import machinery which is required for the biogenesis of respiratory chain complexes (PubMed:26004228). Functions as chaperone and catalyzes the formation of disulfide bonds in substrate proteins, such as COX17, COX19, MICU1 and COA7. Required for the import and folding of small cysteine-containing proteins (small …	Mitochondrial intermembrane space import and assembly protein 40 OS=Mus musculus OX=10090 GN=Chchd4 PE=1 SV=1 - [MIA40_MOUSE]	5.76	1	1	1	139	15.5149	4.32275	0.252717	0.955577	0.161235	0.45651	1.31111	1.21301	1.19585	1.23999	0.368156	0.036544
Q9Z1P8	Angiopoietin-related protein 4	Angptl4	FUNCTION: Mediates inactivation of the lipoprotein lipase LPL, and thereby plays a role in the regulation of triglyceride clearance from the blood serum and in lipid metabolism (PubMed:15837923, PubMed:17609370, PubMed:29899519). May also play a role in regulating glucose homeostasis and insulin sensitivity (PubMed:15837923, PubMed:29899519). Inhibits proliferation, migration, and tubule formatio…	Angiopoietin-related protein 4 OS=Mus musculus OX=10090 GN=Angptl4 PE=1 SV=1 - [ANGL4_MOUSE]	7.56	2	2	3	410	45.5098	8.1333	0.40798	1.06255	0.210087	0.560206	1.12315	1.64896	1.81592	1.52934	0.366306	0.0431103
Q8BPS4	Integral membrane protein GPR180	Gpr180		Integral membrane protein GPR180 OS=Mus musculus OX=10090 GN=Gpr180 PE=1 SV=1 - [GP180_MOUSE]	2.95	1	1	1	441	48.9434	7.79639	0.297343	1.07489	0.166131	0.512788	1.55698	1.58092	1.50631	1.54807	0.331243	0.0219709
Q562D6	tRNA (adenine(37)-N6)-methyltransferase	Trmo	FUNCTION: S-adenosyl-L-methionine-dependent methyltransferase responsible for the addition of the methyl group in the formation of N6-methyl-N6-threonylcarbamoyladenosine at position 37 (m(6)t(6)A37) of the tRNA anticodon loop of tRNA(Ser)(GCU). The methyl group of m(6)t(6)A37 may improve the efficiency of the tRNA decoding ability. May bind to tRNA. {ECO:0000250|UniProtKB:P28634, ECO:0000250|Uni…	tRNA (adenine(37)-N6)-methyltransferase OS=Mus musculus OX=10090 GN=Trmo PE=2 SV=2 - [TRMO_MOUSE]	4.87	1	1	1	431	47.5289	6.7124	0.328486	0.635429	0.673384	0.545766	1.63192	1.88296	2.54966	2.02151	0.269979	0.00745939
Q80X90	Filamin-B	Flnb	FUNCTION: Connects cell membrane constituents to the actin cytoskeleton. May promote orthogonal branching of actin filaments and links actin filaments to membrane glycoproteins. Anchors various transmembrane proteins to the actin cytoskeleton (By similarity). {ECO:0000250}.	Filamin-B OS=Mus musculus OX=10090 GN=Flnb PE=1 SV=3 - [FLNB_MOUSE]	37.16	74	83	254	2602	277.651	5.70654	1.00414	0.992278	1.00243	0.999615	1.01868	1.07565	1.08531	1.05988	0.943137	0.0461993
P07901	Heat shock protein HSP 90-alpha	Hsp90aa1	FUNCTION: Molecular chaperone that promotes the maturation, structural maintenance and proper regulation of specific target proteins involved for instance in cell cycle control and signal transduction. Undergoes a functional cycle that is linked to its ATPase activity which is essential for its chaperone activity. This cycle probably induces conformational changes in the client proteins, thereby …	Heat shock protein HSP 90-alpha OS=Mus musculus OX=10090 GN=Hsp90aa1 PE=1 SV=4 - [HS90A_MOUSE]	45.84	18	34	180	733	84.7348	5.0083	0.983739	0.96225	1.01851	0.988167	1.04923	1.07267	1.13101	1.0843	0.911341	0.0305448
P62259	14-3-3 protein epsilon	Ywhae	FUNCTION: Adapter protein implicated in the regulation of a large spectrum of both general and specialized signaling pathways. Binds to a large number of partners, usually by recognition of a phosphoserine or phosphothreonine motif. Binding generally results in the modulation of the activity of the binding partner. Positively regulates phosphorylated protein HSF1 nuclear export to the cytoplasm. …	14-3-3 protein epsilon OS=Mus musculus OX=10090 GN=Ywhae PE=1 SV=1 - [1433E_MOUSE]	80	20	23	187	255	29.1554	4.7417	0.881671	0.931573	1.01538	0.942874	1.03034	1.08956	1.11218	1.07736	0.875171	0.0431221
O08553	Dihydropyrimidinase-related protein 2	Dpysl2	FUNCTION: Plays a role in neuronal development and polarity, as well as in axon growth and guidance, neuronal growth cone collapse and cell migration. Necessary for signaling by class 3 semaphorins and subsequent remodeling of the cytoskeleton. May play a role in endocytosis. {ECO:0000269|PubMed:22057101}.	Dihydropyrimidinase-related protein 2 OS=Mus musculus OX=10090 GN=Dpysl2 PE=1 SV=2 - [DPYL2_MOUSE]	50.35	18	22	136	572	62.2386	6.37939	0.951945	1.00465	1.0149	0.9905	1.07406	1.03587	1.07988	1.06327	0.931561	0.0381951
P0DP27	Calmodulin-2	Calm2	FUNCTION: Calmodulin mediates the control of a large number of enzymes, ion channels, aquaporins and other proteins through calcium-binding. Among the enzymes to be stimulated by the calmodulin-calcium complex are a number of protein kinases and phosphatases. Together with CCP110 and centrin, is involved in a genetic pathway that regulates the centrosome cycle and progression through cytokinesis.…	Calmodulin-2 OS=Mus musculus OX=10090 GN=Calm2 PE=1 SV=1 - [CALM2_MOUSE]	65.1	6	11	99	149	16.8268	4.22119	0.902417	0.916708	0.960151	0.926425	0.998934	1.04073	1.14441	1.06136	0.872866	0.0443081
P68369	Tubulin alpha-1A chain	Tuba1a	FUNCTION: Tubulin is the major constituent of microtubules. It binds two moles of GTP, one at an exchangeable site on the beta chain and one at a non-exchangeable site on the alpha chain.	Tubulin alpha-1A chain OS=Mus musculus OX=10090 GN=Tuba1a PE=1 SV=1 - [TBA1A_MOUSE]	50.33	4	17	99	451	50.1036	5.05908	0.938783	0.88687	0.950669	0.925441	1.09177	1.15713	0.995077	1.08133	0.855837	0.0377496
Q60932	Voltage-dependent anion-selective channel protein 1	Vdac1	FUNCTION: Forms a channel through the mitochondrial outer membrane and also the plasma membrane. The channel at the outer mitochondrial membrane allows diffusion of small hydrophilic molecules; in the plasma membrane it is involved in cell volume regulation and apoptosis. It adopts an open conformation at low or zero membrane potential and a closed conformation at potentials above 30-40 mV. The o…	Voltage-dependent anion-selective channel protein 1 OS=Mus musculus OX=10090 GN=Vdac1 PE=1 SV=3 - [VDAC1_MOUSE]	53.72	12	14	59	296	32.3314	8.42627	0.917124	0.928076	0.990143	0.945114	1.00107	1.02273	1.04688	1.02356	0.923361	0.0406529
P24527	Leukotriene A-4 hydrolase	Lta4h	FUNCTION: Epoxide hydrolase that catalyzes the final step in the biosynthesis of the proinflammatory mediator leukotriene B4. Has also aminopeptidase activity. {ECO:0000269|PubMed:9287304}.	Leukotriene A-4 hydrolase OS=Mus musculus OX=10090 GN=Lta4h PE=1 SV=4 - [LKHA4_MOUSE]	39.61	22	22	101	611	69.0071	6.41748	1.00505	1.05263	0.953789	1.00382	1.09219	1.10106	1.09026	1.0945	0.917151	0.0343221
P17742	Peptidyl-prolyl cis-trans isomerase A	Ppia	FUNCTION: PPIase that catalyzes the cis-trans isomerization of proline imidic peptide bonds in oligopeptides and may therefore assist protein folding. {ECO:0000250|UniProtKB:P62937}.	Peptidyl-prolyl cis-trans isomerase A OS=Mus musculus OX=10090 GN=Ppia PE=1 SV=2 - [PPIA_MOUSE]	79.27	11	13	100	164	17.9599	7.89893	0.943235	0.92261	0.953536	0.939794	1.02387	1.14042	1.17009	1.11146	0.845549	0.0196106
Q9CWK8	Sorting nexin-2	Snx2	FUNCTION: Involved in several stages of intracellular trafficking. Interacts with membranes containing phosphatidylinositol 3-phosphate (PtdIns(3P)) or phosphatidylinositol 3,5-bisphosphate (PtdIns(3,5)P2). Acts in part as component of the retromer membrane-deforming SNX-BAR subcomplex. The SNX-BAR retromer mediates retrograde transport of cargo proteins from endosomes to the trans-Golgi network …	Sorting nexin-2 OS=Mus musculus OX=10090 GN=Snx2 PE=1 SV=2 - [SNX2_MOUSE]	45.86	22	24	65	519	58.4348	5.12256	1.02173	1.04365	1.09014	1.05184	0.963194	0.972554	0.862458	0.932735	1.12769	0.042678
P19157	Glutathione S-transferase P 1	Gstp1	FUNCTION: Conjugation of reduced glutathione to a wide number of exogenous and endogenous hydrophobic electrophiles. Involved in the formation of glutathione conjugates of both prostaglandin A2 (PGA2) and prostaglandin J2 (PGJ2). Participates in the formation of novel hepoxilin regioisomers. Regulates negatively CDK5 activity via p25/p35 translocation to prevent neurodegeneration. {ECO:0000250|Un…	Glutathione S-transferase P 1 OS=Mus musculus OX=10090 GN=Gstp1 PE=1 SV=2 - [GSTP1_MOUSE]	37.62	6	6	51	210	23.5941	7.86963	1.0257	0.95651	1.07187	1.01803	0.893498	0.880603	0.901345	0.891815	1.14152	0.0207397
P60843	Eukaryotic initiation factor 4A-I	Eif4a1	FUNCTION: ATP-dependent RNA helicase which is a subunit of the eIF4F complex involved in cap recognition and is required for mRNA binding to ribosome. In the current model of translation initiation, eIF4A unwinds RNA secondary structures in the 5'-UTR of mRNAs which is necessary to allow efficient binding of the small ribosomal subunit, and subsequent scanning for the initiator codon.	Eukaryotic initiation factor 4A-I OS=Mus musculus OX=10090 GN=Eif4a1 PE=1 SV=1 - [IF4A1_MOUSE]	48.77	9	19	87	406	46.1246	5.47803	1.08271	1.04461	1.0734	1.06691	0.993804	0.978454	0.947936	0.973398	1.09607	0.00615436
Q07076	Annexin A7	Anxa7	FUNCTION: Calcium/phospholipid-binding protein which promotes membrane fusion and is involved in exocytosis.	Annexin A7 OS=Mus musculus OX=10090 GN=Anxa7 PE=1 SV=2 - [ANXA7_MOUSE]	33.26	15	15	58	463	49.8933	6.17627	0.946986	0.892271	0.99274	0.943999	1.02126	1.06373	1.12769	1.07089	0.881505	0.0403083
P26043	Radixin	Rdx	FUNCTION: Probably plays a crucial role in the binding of the barbed end of actin filaments to the plasma membrane.	Radixin OS=Mus musculus OX=10090 GN=Rdx PE=1 SV=3 - [RADI_MOUSE]	44.94	22	35	155	583	68.5003	6.20166	0.946475	0.933121	0.994171	0.957922	1.06192	1.0858	1.03419	1.06064	0.903156	0.0124607
Q922D8	C-1-tetrahydrofolate synthase, cytoplasmic	Mthfd1		C-1-tetrahydrofolate synthase, cytoplasmic OS=Mus musculus OX=10090 GN=Mthfd1 PE=1 SV=4 - [C1TC_MOUSE]	31.87	28	28	77	935	101.136	7.13721	1.05429	1.01826	1.01152	1.02802	0.990127	0.966252	0.927839	0.961406	1.06929	0.0414217
E9Q3L2	Phosphatidylinositol 4-kinase alpha	Pi4ka	FUNCTION: Acts on phosphatidylinositol (PtdIns) in the first committed step in the production of the second messenger inositol-1,4,5,-trisphosphate. {ECO:0000250|UniProtKB:P42356}.	Phosphatidylinositol 4-kinase alpha OS=Mus musculus OX=10090 GN=Pi4ka PE=1 SV=2 - [PI4KA_MOUSE]	20.19	37	37	61	2105	236.889	7.06396	0.86908	1.01985	0.997249	0.96206	1.09865	1.11451	1.09084	1.10133	0.873542	0.0426201
Q9QZQ8	Core histone macro-H2A.1	Macroh2a1	FUNCTION: Variant histone H2A which replaces conventional H2A in a subset of nucleosomes where it represses transcription. Nucleosomes wrap and compact DNA into chromatin, limiting DNA accessibility to the cellular machineries which require DNA as a template. Histones thereby play a central role in transcription regulation, DNA repair, DNA replication and chromosomal stability. DNA accessibility …	Core histone macro-H2A.1 OS=Mus musculus OX=10090 GN=Macroh2a1 PE=1 SV=3 - [H2AY_MOUSE]	46.51	16	17	54	372	39.7105	9.80322	1.15352	1.06319	1.09844	1.10505	0.987468	0.920368	0.895073	0.934303	1.18275	0.0109677
Q80SW1	S-adenosylhomocysteine hydrolase-like protein 1	Ahcyl1	FUNCTION: Multifaceted cellular regulator which coordinates several essential cellular functions including regulation of epithelial HCO3(-) and fluid secretion, mRNA processing and DNA replication. Regulates ITPR1 sensitivity to inositol 1,4,5-trisphosphate competing for the common binding site and acting as endogenous 'pseudoligand' whose inhibitory activity can be modulated by its phosphorylati…	S-adenosylhomocysteine hydrolase-like protein 1 OS=Mus musculus OX=10090 GN=Ahcyl1 PE=1 SV=1 - [SAHH2_MOUSE]	40.94	10	23	79	530	58.9134	6.88818	0.878468	0.984722	0.925725	0.929638	1.1243	1.08054	1.13919	1.11468	0.833999	0.00640861
P14869	60S acidic ribosomal protein P0	Rplp0	FUNCTION: Ribosomal protein P0 is the functional equivalent of E.coli protein L10.	60S acidic ribosomal protein P0 OS=Mus musculus OX=10090 GN=Rplp0 PE=1 SV=3 - [RLA0_MOUSE]	38.49	10	10	42	317	34.1948	6.25244	1.15748	1.1587	1.05308	1.12309	0.973636	0.930941	1.02685	0.977141	1.14936	0.0308578
Q9Z2I8	Succinate--CoA ligase [GDP-forming] subunit beta, mitochondrial	Suclg2	FUNCTION: GTP-specific succinyl-CoA synthetase functions in the citric acid cycle (TCA), coupling the hydrolysis of succinyl-CoA to the synthesis of GTP and thus represents the only step of substrate-level phosphorylation in the TCA. The beta subunit provides nucleotide specificity of the enzyme and binds the substrate succinate, while the binding sites for coenzyme A and phosphate are found in t…	Succinate--CoA ligase [GDP-forming] subunit beta, mitochondrial OS=Mus musculus OX=10090 GN=Suclg2 PE=1 SV=3 - [SUCB2_MOUSE]	45.27	20	20	51	433	46.8107	7.02002	0.993188	0.970476	1.05269	1.00545	0.930602	0.835663	0.762897	0.843054	1.19263	0.0405062
O35887	Calumenin	Calu	FUNCTION: Involved in regulation of vitamin K-dependent carboxylation of multiple N-terminal glutamate residues. Seems to inhibit gamma-carboxylase GGCX. Binds 7 calcium ions with a low affinity (By similarity). {ECO:0000250}.	Calumenin OS=Mus musculus OX=10090 GN=Calu PE=1 SV=1 - [CALU_MOUSE]	54.29	16	16	44	315	37.0405	4.66553	0.998745	0.991466	0.993165	0.994459	1.12725	1.05614	1.18875	1.12405	0.884714	0.0278706
Q9JJU8	SH3 domain-binding glutamic acid-rich-like protein	Sh3bgrl		SH3 domain-binding glutamic acid-rich-like protein OS=Mus musculus OX=10090 GN=Sh3bgrl PE=1 SV=1 - [SH3L1_MOUSE]	92.11	9	9	43	114	12.8032	4.91943	0.95716	0.889503	0.961343	0.936002	1.03002	1.0287	0.996535	1.01842	0.919076	0.0327908
P0DOV2	Interferon-activable protein 204	Ifi204	FUNCTION: Inhibits the transcription of ribosomal RNA. May inhibit DNA binding by UBTF. Inhibits cell growth via p53/TP53 and RB1-dependent and independent pathways. Acts as a coactivator of RUNX2 during osteogenesis. May be involved in macrophage differentiation. Enables skeletal muscle and cardiac myocyte differentiation by sequestring Id proteins in the cytosol and promoting their ubiquitinati…	Interferon-activable protein 204 OS=Mus musculus OX=10090 GN=Ifi204 PE=1 SV=1 - [IFI4_MOUSE]	27.79	11	15	46	619	69.3943	8.68994	1.19191	1.15256	1.15602	1.16683	0.991805	0.991096	1.05707	1.01332	1.15149	0.0036917
Q8BFZ9	Erlin-2	Erlin2	FUNCTION: Component of the ERLIN1/ERLIN2 complex which mediates the endoplasmic reticulum-associated degradation (ERAD) of inositol 1,4,5-trisphosphate receptors (IP3Rs) such as ITPR1. Promotes sterol-accelerated ERAD of HMGCR probably implicating an AMFR/gp78-containing ubiquitin ligase complex. Involved in regulation of cellular cholesterol homeostasis by regulation the SREBP signaling pathway.…	Erlin-2 OS=Mus musculus OX=10090 GN=Erlin2 PE=1 SV=1 - [ERLN2_MOUSE]	41.18	11	13	59	340	37.8485	5.50342	0.91628	0.935149	0.962548	0.937993	1.04904	1.03082	1.13029	1.07005	0.87659	0.0167605
P48722	Heat shock 70 kDa protein 4L	Hspa4l	FUNCTION: Possesses chaperone activity in vitro where it inhibits aggregation of citrate synthase. {ECO:0000250}.	Heat shock 70 kDa protein 4L OS=Mus musculus OX=10090 GN=Hspa4l PE=1 SV=2 - [HS74L_MOUSE]	28.76	21	22	37	838	94.3225	5.74463	0.889417	0.989943	1.01548	0.964946	1.11408	1.07821	1.12491	1.10573	0.872675	0.026409
O08547	Vesicle-trafficking protein SEC22b	Sec22b	FUNCTION: SNARE involved in targeting and fusion of ER-derived transport vesicles with the Golgi complex as well as Golgi-derived retrograde transport vesicles with the ER.	Vesicle-trafficking protein SEC22b OS=Mus musculus OX=10090 GN=Sec22b PE=1 SV=3 - [SC22B_MOUSE]	41.86	9	9	42	215	24.7248	8.51416	0.974844	0.952112	0.967081	0.964679	1.07023	1.08242	1.14235	1.09833	0.878312	0.00455161
P68040	Receptor of activated protein C kinase 1	Rack1	FUNCTION: Scaffolding protein involved in the recruitment, assembly and/or regulation of a variety of signaling molecules. Interacts with a wide variety of proteins and plays a role in many cellular processes. Component of the 40S ribosomal subunit involved in translational repression. Involved in the initiation of the ribosome quality control (RQC), a pathway that takes place when a ribosome has…	Receptor of activated protein C kinase 1 OS=Mus musculus OX=10090 GN=Rack1 PE=1 SV=3 - [RACK1_MOUSE]	49.84	14	14	45	317	35.0546	7.69385	1.10447	1.06757	1.0597	1.07724	0.966026	0.950232	1.03899	0.985083	1.09356	0.0395673
P63005	Platelet-activating factor acetylhydrolase IB subunit beta	Pafah1b1	FUNCTION: Positively regulates the activity of the minus-end directed microtubule motor protein dynein. May enhance dynein-mediated microtubule sliding by targeting dynein to the microtubule plus end. Required for several dynein- and microtubule-dependent processes such as the maintenance of Golgi integrity, the peripheral transport of microtubule fragments and the coupling of the nucleus and cen…	Platelet-activating factor acetylhydrolase IB subunit beta OS=Mus musculus OX=10090 GN=Pafah1b1 PE=1 SV=2 - [LIS1_MOUSE]	41.71	16	16	52	410	46.6401	7.37158	0.956797	1.00695	0.925174	0.962973	1.06259	1.06788	1.05095	1.06047	0.908059	0.0160229
P17225	Polypyrimidine tract-binding protein 1	Ptbp1	FUNCTION: Plays a role in pre-mRNA splicing and in the regulation of alternative splicing events. Activates exon skipping of its own pre-mRNA during muscle cell differentiation. Binds to the polypyrimidine tract of introns. May promote RNA looping when bound to two separate polypyrimidine tracts in the same pre-mRNA. May promote the binding of U2 snRNP to pre-mRNA. Cooperates with RAVER1 to modul…	Polypyrimidine tract-binding protein 1 OS=Mus musculus OX=10090 GN=Ptbp1 PE=1 SV=2 - [PTBP1_MOUSE]	20.49	6	9	26	527	56.443	8.33838	1.11829	1.05279	1.02422	1.0651	0.977584	0.990676	0.929317	0.965859	1.10275	0.0415194
P39447	Tight junction protein ZO-1	Tjp1	FUNCTION: Tjp1, TjpP2, and Tjp3 are closely related scaffolding proteins that link tight junction (TJ) transmembrane proteins such as claudins, junctional adhesion molecules, and occludin to the actin cytoskeleton (By similarity). The tight junction acts to limit movement of substances through the paracellular space and as a boundary between the compositionally distinct apical and basolateral pla…	Tight junction protein ZO-1 OS=Mus musculus OX=10090 GN=Tjp1 PE=1 SV=2 - [ZO1_MOUSE]	19.83	30	30	52	1745	194.622	6.63916	0.921267	0.917764	0.954876	0.931302	1.01742	1.11407	1.05169	1.06106	0.877709	0.0133533
P28474	Alcohol dehydrogenase class-3	Adh5	FUNCTION: Catalyzes the oxidation of long-chain primary alcohols and the oxidation of S-(hydroxymethyl) glutathione. Also oxidizes long chain omega-hydroxy fatty acids, such as 20-HETE, producing both the intermediate aldehyde, 20-oxoarachidonate and the end product, a dicarboxylic acid, (5Z,8Z,11Z,14Z)-eicosatetraenedioate. Class-III ADH is remarkably ineffective in oxidizing ethanol. {ECO:00002…	Alcohol dehydrogenase class-3 OS=Mus musculus OX=10090 GN=Adh5 PE=1 SV=3 - [ADHX_MOUSE]	35.56	10	12	54	374	39.5221	7.25439	0.940786	0.947571	0.95712	0.948492	1.00325	1.04028	0.976284	1.0066	0.94227	0.0385726
Q9DC51	Guanine nucleotide-binding protein G(i) subunit alpha-3	Gnai3	FUNCTION: Heterotrimeric guanine nucleotide-binding proteins (G proteins) function as transducers downstream of G protein-coupled receptors (GPCRs) in numerous signaling cascades. The alpha chain contains the guanine nucleotide binding site and alternates between an active, GTP-bound state and an inactive, GDP-bound state. Signaling by an activated GPCR promotes GDP release and GTP binding. The a…	Guanine nucleotide-binding protein G(i) subunit alpha-3 OS=Mus musculus OX=10090 GN=Gnai3 PE=1 SV=3 - [GNAI3_MOUSE]	33.9	6	12	36	354	40.5122	5.69385	0.85897	1.01524	0.928536	0.93425	1.16873	1.02841	1.16061	1.11925	0.834711	0.0447839
Q6ZQK5	Arf-GAP with coiled-coil, ANK repeat and PH domain-containing protein 2	Acap2	FUNCTION: GTPase-activating protein (GAP) for ADP ribosylation factor 6 (ARF6). {ECO:0000250|UniProtKB:Q15057}.	Arf-GAP with coiled-coil, ANK repeat and PH domain-containing protein 2 OS=Mus musculus OX=10090 GN=Acap2 PE=1 SV=2 - [ACAP2_MOUSE]	22.34	14	14	21	770	87.1558	6.68311	1.05832	1.02715	1.06021	1.04856	1.01392	1.00959	0.987734	1.00375	1.04464	0.0289764
Q9CQ60	6-phosphogluconolactonase	Pgls	FUNCTION: Hydrolysis of 6-phosphogluconolactone to 6-phosphogluconate. {ECO:0000250}.	6-phosphogluconolactonase OS=Mus musculus OX=10090 GN=Pgls PE=1 SV=1 - [6PGL_MOUSE]	41.25	9	9	34	257	27.2374	5.84619	0.969379	0.971067	0.972456	0.970967	1.03406	1.04405	1.00181	1.02664	0.945773	0.0120861
Q80VQ0	Aldehyde dehydrogenase family 3 member B1	Aldh3b1	FUNCTION: Oxidizes medium and long chain saturated and unsaturated aldehydes (PubMed:25286108). Metabolizes also benzaldehyde (By similarity). Low activity towards acetaldehyde and 3,4-dihydroxyphenylacetaldehyde (By similarity). May not metabolize short chain aldehydes. Can use both NADP(+) and NAD(+) as electron acceptor (By similarity). May have a protective role against the cytotoxicity induc…	Aldehyde dehydrogenase family 3 member B1 OS=Mus musculus OX=10090 GN=Aldh3b1 PE=1 SV=1 - [AL3B1_MOUSE]	22.44	4	8	19	468	52.2587	7.54736	0.846421	1.00028	0.853572	0.90009	1.03514	1.12039	1.05667	1.07074	0.840628	0.0387261
Q9DAS9	Guanine nucleotide-binding protein G(I)/G(S)/G(O) subunit gamma-12	Gng12	FUNCTION: Guanine nucleotide-binding proteins (G proteins) are involved as a modulator or transducer in various transmembrane signaling systems. The beta and gamma chains are required for the GTPase activity, for replacement of GDP by GTP, and for G protein-effector interaction.	Guanine nucleotide-binding protein G(I)/G(S)/G(O) subunit gamma-12 OS=Mus musculus OX=10090 GN=Gng12 PE=1 SV=3 - [GBG12_MOUSE]	66.67	4	4	19	72	7.99212	8.96826	0.884998	0.967867	0.899856	0.917573	1.013	0.991944	0.998614	1.00119	0.916487	0.0333891
Q6P069	Sorcin	Sri	FUNCTION: Calcium-binding protein that modulates excitation-contraction coupling in the heart. Contributes to calcium homeostasis in the heart sarcoplasmic reticulum. Modulates the activity of RYR2 calcium channels. {ECO:0000269|PubMed:12824171}.	Sorcin OS=Mus musculus OX=10090 GN=Sri PE=1 SV=1 - [SORCN_MOUSE]	33.84	7	7	31	198	21.6133	5.59229	0.899779	1.06362	0.947328	0.970242	1.11444	1.15353	1.19962	1.15586	0.839408	0.027186
Q7TT50	Serine/threonine-protein kinase MRCK beta	Cdc42bpb	FUNCTION: Serine/threonine-protein kinase which is an important downstream effector of CDC42 and plays a role in the regulation of cytoskeleton reorganization and cell migration. Regulates actin cytoskeletal reorganization via phosphorylation of PPP1R12C and MYL9/MLC2. In concert with MYO18A and LURAP1, is involved in modulating lamellar actomyosin retrograde flow that is crucial to cell protrusi…	Serine/threonine-protein kinase MRCK beta OS=Mus musculus OX=10090 GN=Cdc42bpb PE=1 SV=2 - [MRCKB_MOUSE]	18.62	24	32	51	1713	194.63	6.45557	0.973305	0.956349	0.959112	0.962922	1.05736	1.02843	1.01346	1.03309	0.932083	0.00726927
P27612	Phospholipase A-2-activating protein	Plaa	FUNCTION: Plays a role in protein ubiquitination, sorting and degradation through its association with VCP (By similarity). Involved in ubiquitin-mediated membrane proteins trafficking to late endosomes in an ESCRT-dependent manner, and hence plays a role in synaptic vesicle recycling (PubMed:28413018). May play a role in macroautophagy, regulating for instance the clearance of damaged lysosomes …	Phospholipase A-2-activating protein OS=Mus musculus OX=10090 GN=Plaa PE=1 SV=4 - [PLAP_MOUSE]	32.37	25	25	46	794	87.1656	6.13818	1.0004	0.946482	0.898571	0.948484	1.0192	1.08301	1.11412	1.07211	0.884691	0.0381223
P63242	Eukaryotic translation initiation factor 5A-1	Eif5a	FUNCTION: mRNA-binding protein involved in translation elongation. Has an important function at the level of mRNA turnover, probably acting downstream of decapping. Involved in actin dynamics and cell cycle progression, mRNA decay and probably in a pathway involved in stress response and maintenance of cell wall integrity. With syntenin SDCBP, functions as a regulator of p53/TP53 and p53/TP53-dep…	Eukaryotic translation initiation factor 5A-1 OS=Mus musculus OX=10090 GN=Eif5a PE=1 SV=2 - [IF5A1_MOUSE]	44.81	3	6	39	154	16.8214	5.23682	0.993063	0.979156	0.940022	0.970747	1.05881	1.05185	1.17921	1.09662	0.885215	0.0467548
Q61166	Microtubule-associated protein RP/EB family member 1	Mapre1	FUNCTION: Plus-end tracking protein (+TIP) that binds to the plus-end of microtubules and regulates the dynamics of the microtubule cytoskeleton. Promotes cytoplasmic microtubule nucleation and elongation. May be involved in spindle function by stabilizing microtubules and anchoring them at centrosomes. Also acts as a regulator of minus-end microtubule organization: interacts with the complex for…	Microtubule-associated protein RP/EB family member 1 OS=Mus musculus OX=10090 GN=Mapre1 PE=1 SV=3 - [MARE1_MOUSE]	33.58	7	9	30	268	29.9972	5.22412	1.01732	0.968211	0.986449	0.99066	1.10126	1.11008	1.15686	1.12273	0.882366	0.00415805
Q6P5F9	Exportin-1	Xpo1	FUNCTION: Mediates the nuclear export of cellular proteins (cargos) bearing a leucine-rich nuclear export signal (NES) and of RNAs. In the nucleus, in association with RANBP3, binds cooperatively to the NES on its target protein and to the GTPase Ran in its active GTP-bound form. Docking of this complex to the nuclear pore complex (NPC) is mediated through binding to nucleoporins. Upon transit of…	Exportin-1 OS=Mus musculus OX=10090 GN=Xpo1 PE=1 SV=1 - [XPO1_MOUSE]	18.21	18	18	39	1071	123.013	6.07471	1.16923	1.03145	1.12368	1.10812	0.983655	0.965569	0.961533	0.970252	1.14209	0.0284415
Q9Z2W0	Aspartyl aminopeptidase	Dnpep	FUNCTION: Aminopeptidase with specificity towards an acidic amino acid at the N-terminus. Likely to play an important role in intracellular protein and peptide metabolism (By similarity). {ECO:0000250}.	Aspartyl aminopeptidase OS=Mus musculus OX=10090 GN=Dnpep PE=1 SV=2 - [DNPEP_MOUSE]	32.77	13	13	35	473	52.1738	7.25439	1.03918	0.992136	1.02078	1.01737	0.973824	0.966861	0.958393	0.966359	1.05278	0.0239455
Q9D8U8	Sorting nexin-5	Snx5	FUNCTION: Involved in several stages of intracellular trafficking. Interacts with membranes containing phosphatidylinositol lipids. Acts in part as component of the retromer membrane-deforming SNX-BAR subcomplex. The SNX-BAR retromer mediates retrograde transport of cargo proteins from endosomes to the trans-Golgi network (TGN) and is involved in endosome-to-plasma membrane transport for cargo pr…	Sorting nexin-5 OS=Mus musculus OX=10090 GN=Snx5 PE=1 SV=1 - [SNX5_MOUSE]	37.38	12	15	44	404	46.7681	6.62451	1.03291	1.15157	1.20705	1.13051	0.981467	0.97824	0.888266	0.949324	1.19086	0.0387059
Q6ZQI3	Malectin	Mlec	FUNCTION: Carbohydrate-binding protein with a strong ligand preference for Glc2-N-glycan. May play a role in the early steps of protein N-glycosylation (By similarity). {ECO:0000250}.	Malectin OS=Mus musculus OX=10090 GN=Mlec PE=1 SV=2 - [MLEC_MOUSE]	40.89	11	11	38	291	32.3218	6.04932	1.02154	0.985697	0.995366	1.00087	1.07038	1.04783	1.11928	1.07916	0.927447	0.0296434
Q8R1B4	Eukaryotic translation initiation factor 3 subunit C	Eif3c	FUNCTION: Component of the eukaryotic translation initiation factor 3 (eIF-3) complex, which is required for several steps in the initiation of protein synthesis. The eIF-3 complex associates with the 40S ribosome and facilitates the recruitment of eIF-1, eIF-1A, eIF-2:GTP:methionyl-tRNAi and eIF-5 to form the 43S pre-initiation complex (43S PIC). The eIF-3 complex stimulates mRNA recruitment to …	Eukaryotic translation initiation factor 3 subunit C OS=Mus musculus OX=10090 GN=Eif3c PE=1 SV=1 - [EIF3C_MOUSE]	22.06	21	21	37	911	105.465	5.78271	1.11417	1.05867	1.06619	1.07968	0.960608	0.992305	0.993281	0.982065	1.0994	0.00878588
P49443	Protein phosphatase 1A	Ppm1a	FUNCTION: Enzyme with a broad specificity. Negatively regulates TGF-beta signaling through dephosphorylating SMAD2 and SMAD3, resulting in their dissociation from SMAD4, nuclear export of the SMADs and termination of the TGF-beta-mediated signaling (By similarity). Dephosphorylates PRKAA1 and PRKAA2. Plays an important role in the termination of TNF-alpha-mediated NF-kappa-B activation through de…	Protein phosphatase 1A OS=Mus musculus OX=10090 GN=Ppm1a PE=1 SV=1 - [PPM1A_MOUSE]	35.86	10	12	28	382	42.4057	5.36377	0.862217	1.00373	0.915075	0.927008	1.03771	1.05766	1.0821	1.05916	0.875233	0.0377864
Q9R1T4	Septin-6	Septin6	FUNCTION: Filament-forming cytoskeletal GTPase. Required for normal organization of the actin cytoskeleton. Involved in cytokinesis. Forms a filamentous structure with SEPTIN12, SEPTIN6, SEPTIN2 and probably SEPTIN4 at the sperm annulus which is required for the structural integrity and motility of the sperm tail during postmeiotic differentiation (By similarity). {ECO:0000250|UniProtKB:Q14141}.	Septin-6 OS=Mus musculus OX=10090 GN=Septin6 PE=1 SV=4 - [SEPT6_MOUSE]	27.19	5	10	27	434	49.5882	6.43018	1.03153	1.00379	1.01831	1.01788	0.870154	0.941425	0.893519	0.901699	1.12884	0.00663406
Q01768	Nucleoside diphosphate kinase B	Nme2	FUNCTION: Major role in the synthesis of nucleoside triphosphates other than ATP. The ATP gamma phosphate is transferred to the NDP beta phosphate via a ping-pong mechanism, using a phosphorylated active-site intermediate (By similarity). Negatively regulates Rho activity by interacting with AKAP13/LBC. Acts as a transcriptional activator of the MYC gene; binds DNA non-specifically. Binds to both…	Nucleoside diphosphate kinase B OS=Mus musculus OX=10090 GN=Nme2 PE=1 SV=1 - [NDKB_MOUSE]	69.74	5	10	46	152	17.3519	7.50342	1.05591	1.08834	1.18512	1.10979	0.993463	0.942958	0.982728	0.97305	1.14053	0.0306204
Q8R5C5	Beta-centractin	Actr1b	FUNCTION: Component of a multi-subunit complex involved in microtubule based vesicle motility. It is associated with the centrosome (By similarity). {ECO:0000250}.	Beta-centractin OS=Mus musculus OX=10090 GN=Actr1b PE=1 SV=1 - [ACTY_MOUSE]	27.66	7	11	27	376	42.2547	6.40479	0.897864	0.874162	0.986148	0.919391	1.03152	1.07841	1.08119	1.06371	0.864328	0.0186358
P15532	Nucleoside diphosphate kinase A	Nme1	FUNCTION: Major role in the synthesis of nucleoside triphosphates other than ATP. The ATP gamma phosphate is transferred to the NDP beta phosphate via a ping-pong mechanism, using a phosphorylated active-site intermediate. Possesses nucleoside-diphosphate kinase, serine/threonine-specific protein kinase, geranyl and farnesyl pyrophosphate kinase, histidine protein kinase and 3'-5' exonuclease act…	Nucleoside diphosphate kinase A OS=Mus musculus OX=10090 GN=Nme1 PE=1 SV=1 - [NDKA_MOUSE]	61.18	5	10	44	152	17.1969	7.37158	1.08414	1.123	1.15005	1.11906	0.969646	1.00949	0.875164	0.951433	1.17619	0.0192078
Q9CZM2	60S ribosomal protein L15	Rpl15		60S ribosomal protein L15 OS=Mus musculus OX=10090 GN=Rpl15 PE=1 SV=4 - [RL15_MOUSE]	34.8	8	8	27	204	24.1311	11.6196	1.18174	1.01441	1.06929	1.08848	0.947055	0.953883	0.849463	0.9168	1.18726	0.0451848
P22892	AP-1 complex subunit gamma-1	Ap1g1	FUNCTION: Subunit of clathrin-associated adaptor protein complex 1 that plays a role in protein sorting in the late-Golgi/trans-Golgi network (TGN) and/or endosomes. The AP complexes mediate both the recruitment of clathrin to membranes and the recognition of sorting signals within the cytosolic tails of transmembrane cargo molecules.	AP-1 complex subunit gamma-1 OS=Mus musculus OX=10090 GN=Ap1g1 PE=1 SV=3 - [AP1G1_MOUSE]	17.27	13	15	40	822	91.2921	6.80029	1.15872	1.15757	1.02637	1.11422	0.99165	0.965919	0.955039	0.970869	1.14765	0.0339143
Q99LI8	Hepatocyte growth factor-regulated tyrosine kinase substrate	Hgs	FUNCTION: Involved in intracellular signal transduction mediated by cytokines and growth factors. When associated with STAM, it suppresses DNA signaling upon stimulation by IL-2 and GM-CSF. Could be a direct effector of PI3-kinase in vesicular pathway via early endosomes and may regulate trafficking to early and late endosomes by recruiting clathrin. May concentrate ubiquitinated receptors within…	Hepatocyte growth factor-regulated tyrosine kinase substrate OS=Mus musculus OX=10090 GN=Hgs PE=1 SV=2 - [HGS_MOUSE]	13.81	11	11	26	775	85.9605	6.16357	0.939912	1.03759	0.8778	0.951768	1.10486	1.12751	1.12329	1.11856	0.85089	0.0238664
P49442	Inositol polyphosphate 1-phosphatase	Inpp1		Inositol polyphosphate 1-phosphatase OS=Mus musculus OX=10090 GN=Inpp1 PE=1 SV=2 - [INPP_MOUSE]	26.77	8	8	18	396	43.3189	5.0083	1.09025	1.01659	1.09817	1.06834	0.9736	0.977704	0.90729	0.952864	1.12119	0.0288362
Q9WV54	Acid ceramidase	Asah1	FUNCTION: Lysosomal ceramidase that hydrolyzes sphingolipid ceramides into sphingosine and free fatty acids at acidic pH (PubMed:9653654, PubMed:11829492). Ceramides, sphingosine, and its phosphorylated form sphingosine-1-phosphate are bioactive lipids that mediate cellular signaling pathways regulating several biological processes including cell proliferation, apoptosis and differentiation (PubM…	Acid ceramidase OS=Mus musculus OX=10090 GN=Asah1 PE=1 SV=1 - [ASAH1_MOUSE]	27.16	12	12	37	394	44.6408	8.45557	1.13955	1.13632	1.22159	1.16582	0.973596	0.951666	1.0769	1.00072	1.16498	0.0256807
P62774	Myotrophin	Mtpn	FUNCTION: Promotes dimerization of NF-kappa-B subunits and regulates NF-kappa-B transcription factor activity. Promotes growth of cardiomyocytes, but not cardiomyocyte proliferation. Promotes cardiac muscle hypertrophy (By similarity). Plays a role in the regulation of the growth of actin filaments. Inhibits the activity of the F-actin-capping protein complex formed by the CAPZA1 and CAPZB hetero…	Myotrophin OS=Mus musculus OX=10090 GN=Mtpn PE=1 SV=2 - [MTPN_MOUSE]	34.75	4	4	15	118	12.8526	5.51611	0.967006	0.953793	0.942211	0.954337	1.01499	1.07448	1.17871	1.08939	0.876027	0.0492337
P83741	Serine/threonine-protein kinase WNK1	Wnk1	FUNCTION: Serine/threonine kinase which plays an important role in the regulation of electrolyte homeostasis, cell signaling, survival, and proliferation. Acts as an activator and inhibitor of sodium-coupled chloride cotransporters and potassium-coupled chloride cotransporters respectively. Activates SCNN1A, SCNN1B, SCNN1D and SGK1. Controls sodium and chloride ion transport by inhibiting the act…	Serine/threonine-protein kinase WNK1 OS=Mus musculus OX=10090 GN=Wnk1 PE=1 SV=2 - [WNK1_MOUSE]	8.46	21	21	29	2377	250.779	6.43018	1.02047	0.984975	0.999913	1.00179	1.03766	1.05664	1.10103	1.06511	0.940547	0.0416574
Q9CZR2	N-acetylated-alpha-linked acidic dipeptidase 2	Naalad2	FUNCTION: Has N-acetylated-alpha-linked-acidic dipeptidase (NAALADase) activity. Also exhibits a dipeptidyl-peptidase IV type activity. Inactivates the peptide neurotransmitter N-acetylaspartylglutamate. {ECO:0000269|PubMed:15086519}.	N-acetylated-alpha-linked acidic dipeptidase 2 OS=Mus musculus OX=10090 GN=Naalad2 PE=1 SV=2 - [NALD2_MOUSE]	18.51	10	13	22	740	82.7493	8.36768	0.848479	0.996442	0.962966	0.935962	1.17312	1.04497	1.13813	1.11874	0.836623	0.0361087
Q6P8X1	Sorting nexin-6	Snx6	FUNCTION: Involved in several stages of intracellular trafficking. Interacts with membranes phosphatidylinositol 3,4-bisphosphate and/or phosphatidylinositol 4,5-bisphosphate (Probable). Acts in part as component of the retromer membrane-deforming SNX-BAR subcomplex. The SNX-BAR retromer mediates retrograde transport of cargo proteins from endosomes to the trans-Golgi network (TGN) and is involve…	Sorting nexin-6 OS=Mus musculus OX=10090 GN=Snx6 PE=1 SV=2 - [SNX6_MOUSE]	32.27	11	14	37	406	46.6198	6.16357	1.09428	1.03693	1.08154	1.07092	0.987802	0.996972	0.965961	0.983578	1.0888	0.0113298
O08810	116 kDa U5 small nuclear ribonucleoprotein component	Eftud2	FUNCTION: Required for pre-mRNA splicing as component of the spliceosome, including pre-catalytic, catalytic and post-catalytic spliceosomal complexes (By similarity). Component of the U5 snRNP and the U4/U6-U5 tri-snRNP complex, a building block of the spliceosome (By similarity). {ECO:0000250|UniProtKB:Q15029}.	116 kDa U5 small nuclear ribonucleoprotein component OS=Mus musculus OX=10090 GN=Eftud2 PE=1 SV=1 - [U5S1_MOUSE]	20.08	16	17	35	971	109.291	4.99561	1.10095	1.08633	1.03875	1.07535	1.02561	0.949144	1.00087	0.991875	1.08416	0.0465724
Q8BIK4	Dedicator of cytokinesis protein 9	Dock9	FUNCTION: Guanine nucleotide-exchange factor (GEF) that activates CDC42 by exchanging bound GDP for free GTP (PubMed:25851601). Overexpression induces filopodia formation (By similarity). {ECO:0000250|UniProtKB:Q9BZ29, ECO:0000269|PubMed:25851601}.	Dedicator of cytokinesis protein 9 OS=Mus musculus OX=10090 GN=Dock9 PE=1 SV=2 - [DOCK9_MOUSE]	10.51	21	24	34	2055	235.162	7.25439	0.772072	0.925974	0.921866	0.873304	1.05723	1.07959	0.996322	1.04438	0.836194	0.0386838
Q8K1R3	Polyribonucleotide nucleotidyltransferase 1, mitochondrial	Pnpt1	FUNCTION: RNA-binding protein implicated in numerous RNA metabolic processes. Catalyzes the phosphorolysis of single-stranded polyribonucleotides processively in the 3'-to-5' direction. Mitochondrial intermembrane factor with RNA-processing exoribonulease activity. Component of the mitochondrial degradosome (mtEXO) complex, that degrades 3' overhang double-stranded RNA with a 3'-to-5' directional…	Polyribonucleotide nucleotidyltransferase 1, mitochondrial OS=Mus musculus OX=10090 GN=Pnpt1 PE=1 SV=1 - [PNPT1_MOUSE]	23.75	19	19	30	783	85.6284	8.03076	1.01916	1.04851	1.09107	1.05291	0.958566	0.993838	0.923952	0.958786	1.09817	0.031605
Q9QXT0	Protein canopy homolog 2	Cnpy2	FUNCTION: Positive regulator of neurite outgrowth by stabilizing myosin regulatory light chain (MRLC). It prevents MIR-mediated MRLC ubiquitination and its subsequent proteasomal degradation (By similarity). {ECO:0000250}.	Protein canopy homolog 2 OS=Mus musculus OX=10090 GN=Cnpy2 PE=1 SV=1 - [CNPY2_MOUSE]	43.41	7	7	25	182	20.7543	5.07178	1.09206	0.986639	1.02756	1.03542	0.925348	0.94406	0.944513	0.937974	1.10389	0.0358521
Q9R112	Sulfide:quinone oxidoreductase, mitochondrial	Sqor	FUNCTION: Catalyzes the oxidation of hydrogen sulfide with the help of a quinone, such as ubiquinone-10, giving rise to thiosulfate and ultimately to sulfane (molecular sulfur) atoms. Requires an additional electron acceptor; can use sulfite, sulfide or cyanide (in vitro). It is believed the in vivo electron acceptor is glutathione. {ECO:0000250|UniProtKB:Q9Y6N5}.	Sulfide:quinone oxidoreductase, mitochondrial OS=Mus musculus OX=10090 GN=Sqor PE=1 SV=3 - [SQOR_MOUSE]	28	13	13	26	450	50.2499	9.08545	0.977038	1.10885	1.07335	1.05308	0.899644	0.942778	0.861249	0.901223	1.1685	0.0296626
Q9QZ06	Toll-interacting protein	Tollip	FUNCTION: Component of the signaling pathway of IL-1 and Toll-like receptors. Inhibits cell activation by microbial products. Recruits IRAK1 to the IL-1 receptor complex. Inhibits IRAK1 phosphorylation and kinase activity. Connects the ubiquitin pathway to autophagy by functioning as a ubiquitin-ATG8 family adapter and thus mediating autophagic clearance of ubiquitin conjugates. The TOLLIP-depend…	Toll-interacting protein OS=Mus musculus OX=10090 GN=Tollip PE=1 SV=1 - [TOLIP_MOUSE]	24.09	4	4	9	274	30.325	5.17334	0.886882	0.978521	0.875598	0.913667	1.02189	1.07354	1.11053	1.06865	0.854971	0.020226
Q9Z0P5	Twinfilin-2	Twf2	FUNCTION: Actin-binding protein involved in motile and morphological processes. Inhibits actin polymerization, likely by sequestering G-actin. By capping the barbed ends of filaments, it also regulates motility. Seems to play an important role in clathrin-mediated endocytosis and distribution of endocytic organelles. May play a role in regulating the mature length of the middle and short rows of …	Twinfilin-2 OS=Mus musculus OX=10090 GN=Twf2 PE=1 SV=1 - [TWF2_MOUSE]	34.1	9	11	23	349	39.4464	6.80029	1.06097	1.02898	1.05432	1.04809	0.975497	1.01552	1.00701	0.999345	1.04878	0.0353358
Q8K021	Secretory carrier-associated membrane protein 1	Scamp1	FUNCTION: Functions in post-Golgi recycling pathways. Acts as a recycling carrier to the cell surface (By similarity). {ECO:0000250}.	Secretory carrier-associated membrane protein 1 OS=Mus musculus OX=10090 GN=Scamp1 PE=1 SV=1 - [SCAM1_MOUSE]	31.36	7	7	14	338	38.0038	7.7085	1.08716	1.04985	1.00341	1.04681	0.997529	0.948482	0.952049	0.96602	1.08363	0.0491086
O54774	AP-3 complex subunit delta-1	Ap3d1	FUNCTION: Part of the AP-3 complex, an adaptor-related complex which is not clathrin-associated. The complex is associated with the Golgi region as well as more peripheral structures. It facilitates the budding of vesicles from the Golgi membrane and may be directly involved in trafficking to lysosomes (By similarity). Involved in process of CD8+ T-cell and NK cell degranulation (By similarity). …	AP-3 complex subunit delta-1 OS=Mus musculus OX=10090 GN=Ap3d1 PE=1 SV=1 - [AP3D1_MOUSE]	13.68	15	15	22	1199	134.996	7.37158	1.14528	1.03104	1.09976	1.09203	0.999906	0.997311	0.964676	0.987298	1.10608	0.040538
Q9R0X4	Acyl-coenzyme A thioesterase 9, mitochondrial	Acot9	FUNCTION: Acyl-CoA thioesterases are a group of enzymes that catalyze the hydrolysis of acyl-CoAs to the free fatty acid and coenzyme A (CoASH), providing the potential to regulate intracellular levels of acyl-CoAs, free fatty acids and CoASH. Active on long chain acyl-CoAs.	Acyl-coenzyme A thioesterase 9, mitochondrial OS=Mus musculus OX=10090 GN=Acot9 PE=1 SV=1 - [ACOT9_MOUSE]	22.78	10	10	19	439	50.528	8.5874	0.894354	0.973807	0.99514	0.954434	1.04176	1.0825	1.04804	1.05744	0.902592	0.0360573
Q4VA53	Sister chromatid cohesion protein PDS5 homolog B	Pds5b	FUNCTION: Regulator of sister chromatid cohesion in mitosis which may stabilize cohesin complex association with chromatin. May couple sister chromatid cohesion during mitosis to DNA replication. Cohesion ensures that chromosome partitioning is accurate in both meiotic and mitotic cells and plays an important role in DNA repair. Plays a role in androgen-induced proliferative arrest in prostate ce…	Sister chromatid cohesion protein PDS5 homolog B OS=Mus musculus OX=10090 GN=Pds5b PE=1 SV=1 - [PDS5B_MOUSE]	11.96	14	19	35	1446	164.315	8.49951	1.11094	1.07346	1.04766	1.07736	1.00197	0.926381	0.980915	0.969756	1.11095	0.020799
Q9QVP9	Protein-tyrosine kinase 2-beta	Ptk2b	FUNCTION: Non-receptor protein-tyrosine kinase that regulates reorganization of the actin cytoskeleton, cell polarization, cell migration, adhesion, spreading and bone remodeling. Plays a role in the regulation of the humoral immune response, and is required for normal levels of marginal B-cells in the spleen and normal migration of splenic B-cells. Required for normal macrophage polarization and…	Protein-tyrosine kinase 2-beta OS=Mus musculus OX=10090 GN=Ptk2b PE=1 SV=2 - [FAK2_MOUSE]	18.93	17	18	28	1009	115.72	6.354	0.952528	0.965611	1.01324	0.977127	1.0293	1.17856	1.17213	1.12666	0.867274	0.0454461
Q6NZC7	SEC23-interacting protein	Sec23ip	FUNCTION: Plays a role in the organization of endoplasmic reticulum exit sites. Specifically binds to phosphatidylinositol 3-phosphate (PI(3)P), phosphatidylinositol 4-phosphate (PI(4)P) and phosphatidylinositol 5-phosphate (PI(5)P). {ECO:0000250}.	SEC23-interacting protein OS=Mus musculus OX=10090 GN=Sec23ip PE=1 SV=2 - [S23IP_MOUSE]	13.73	13	14	29	998	110.711	5.93506	1.15067	1.07015	1.07603	1.09895	1.01368	0.992447	1.00966	1.00526	1.0932	0.0247665
Q61074	Protein phosphatase 1G	Ppm1g	FUNCTION: May be involved in regulation of cell cycle. {ECO:0000269|PubMed:9271424}.	Protein phosphatase 1G OS=Mus musculus OX=10090 GN=Ppm1g PE=1 SV=3 - [PPM1G_MOUSE]	20.11	9	9	12	542	58.6915	4.38623	1.15707	1.06277	1.07009	1.09664	0.988226	0.908455	1.00107	0.965918	1.13534	0.0355576
Q922W5	Pyrroline-5-carboxylate reductase 1, mitochondrial	Pycr1	FUNCTION: Housekeeping enzyme that catalyzes the last step in proline biosynthesis. Can utilize both NAD and NADP, but has higher affinity for NAD. Involved in the cellular response to oxidative stress. {ECO:0000250|UniProtKB:P32322}.	Pyrroline-5-carboxylate reductase 1, mitochondrial OS=Mus musculus OX=10090 GN=Pycr1 PE=1 SV=1 - [P5CR1_MOUSE]	20.39	3	5	8	309	32.3529	6.85889	1.12534	1.08904	1.12148	1.11195	1.04284	0.977178	0.878832	0.966282	1.15075	0.0410956
Q60676	Serine/threonine-protein phosphatase 5	Ppp5c	FUNCTION: Serine/threonine-protein phosphatase that dephosphorylates a myriad of proteins involved in different signaling pathways including the kinases CSNK1E, ASK1/MAP3K5, PRKDC and RAF1, the nuclear receptors NR3C1, PPARG, ESR1 and ESR2, SMAD proteins and TAU/MAPT (PubMed:17376776, PubMed:21994940, PubMed:22526606). Implicated in wide ranging cellular processes, including apoptosis, differenti…	Serine/threonine-protein phosphatase 5 OS=Mus musculus OX=10090 GN=Ppp5c PE=1 SV=3 - [PPP5_MOUSE]	28.26	13	13	21	499	56.8402	6.20166	0.933232	0.990533	0.948213	0.957326	1.04635	1.07378	1.16508	1.09507	0.874214	0.0257533
O08784	Treacle protein	Tcof1	FUNCTION: Nucleolar protein that acts as a regulator of RNA polymerase I by connecting RNA polymerase I with enzymes responsible for ribosomal processing and modification. Required for neural crest specification: following monoubiquitination by the BCR(KBTBD8) complex, associates with NOLC1 and acts as a platform to connect RNA polymerase I with enzymes responsible for ribosomal processing and mo…	Treacle protein OS=Mus musculus OX=10090 GN=Tcof1 PE=1 SV=1 - [TCOF_MOUSE]	12.35	17	17	27	1320	134.921	9.34912	1.19598	1.02304	1.07809	1.09904	0.928328	0.958097	0.914301	0.933575	1.17724	0.0346954
Q9D0M3	Cytochrome c1, heme protein, mitochondrial	Cyc1	FUNCTION: Component of the ubiquinol-cytochrome c oxidoreductase, a multisubunit transmembrane complex that is part of the mitochondrial electron transport chain which drives oxidative phosphorylation. The respiratory chain contains 3 multisubunit complexes succinate dehydrogenase (complex II, CII), ubiquinol-cytochrome c oxidoreductase (cytochrome b-c1 complex, complex III, CIII) and cytochrome …	Cytochrome c1, heme protein, mitochondrial OS=Mus musculus OX=10090 GN=Cyc1 PE=1 SV=1 - [CY1_MOUSE]	28.92	7	8	31	325	35.3049	9.15869	0.964026	1.04274	1.03964	1.01547	0.936653	0.898141	0.840629	0.891808	1.13866	0.0311438
Q61771	Kinesin-like protein KIF3B	Kif3b	FUNCTION: Involved in tethering the chromosomes to the spindle pole and in chromosome movement. Microtubule-based anterograde translocator for membranous organelles. Plus end-directed microtubule sliding activity in vitro (By similarity). {ECO:0000250}.	Kinesin-like protein KIF3B OS=Mus musculus OX=10090 GN=Kif3b PE=1 SV=1 - [KIF3B_MOUSE]	13.79	11	11	19	747	85.2358	7.69385	0.936231	0.998474	0.981512	0.972072	1.02496	1.08356	1.1136	1.07404	0.905061	0.0332564
Q99M51	Cytoplasmic protein NCK1	Nck1	FUNCTION: Adapter protein which associates with tyrosine-phosphorylated growth factor receptors, such as KDR and PDGFRB, or their cellular substrates. Maintains low levels of EIF2S1 phosphorylation by promoting its dephosphorylation by PP1. Plays a role in the DNA damage response, not in the detection of the damage by ATM/ATR, but for efficient activation of downstream effectors, such as that of …	Cytoplasmic protein NCK1 OS=Mus musculus OX=10090 GN=Nck1 PE=1 SV=1 - [NCK1_MOUSE]	31.83	10	11	17	377	42.8635	6.46826	0.993857	0.949138	0.965809	0.969601	1.09594	1.06969	1.15552	1.10705	0.875843	0.00855566
Q91VM9	Inorganic pyrophosphatase 2, mitochondrial	Ppa2	FUNCTION: Hydrolyzes inorganic pyrophosphate. This activity is essential for correct regulation of mitochondrial membrane potential, and mitochondrial organization and function. {ECO:0000250|UniProtKB:Q9H2U2}.	Inorganic pyrophosphatase 2, mitochondrial OS=Mus musculus OX=10090 GN=Ppa2 PE=1 SV=1 - [IPYR2_MOUSE]	27.27	8	8	23	330	38.0902	6.97607	1.08719	1.01635	1.07721	1.06025	0.962704	0.903333	0.906949	0.924329	1.14705	0.00975827
Q3U5Q7	UMP-CMP kinase 2, mitochondrial	Cmpk2	FUNCTION: May participate in dUTP and dCTP synthesis in mitochondria. Is able to phosphorylate dUMP, dCMP, CMP, UMP and monophosphates of the pyrimidine nucleoside analogs ddC, dFdC, araC, BVDU and FdUrd with ATP as phosphate donor. Also displays broad nucleoside diphosphate kinase activity (By similarity). {ECO:0000250}.	UMP-CMP kinase 2, mitochondrial OS=Mus musculus OX=10090 GN=Cmpk2 PE=1 SV=2 - [CMPK2_MOUSE]	33.11	12	13	20	447	50.0047	7.26904	1.04612	1.04516	1.07088	1.05406	1.01145	0.981738	0.973578	0.988923	1.06586	0.0102771
Q9R0M6	Ras-related protein Rab-9A	Rab9a	FUNCTION: Involved in the transport of proteins between the endosomes and the trans-Golgi network (By similarity). Involved in the recruitment of SGSM2 to melanosomes and is required for the proper trafficking of melanogenic enzymes TYR, TYRP1 and DCT/TYRP2 to melanosomes in melanocytes (PubMed:26620560). {ECO:0000250|UniProtKB:P24408, ECO:0000269|PubMed:26620560}.	Ras-related protein Rab-9A OS=Mus musculus OX=10090 GN=Rab9a PE=1 SV=1 - [RAB9A_MOUSE]	38.31	6	6	9	201	22.8952	5.65576	0.944678	0.970723	1.03184	0.982412	1.05566	1.13472	1.2021	1.13083	0.868754	0.0401995
Q78HU7	Glycophorin-C	Gypc		Glycophorin-C OS=Mus musculus OX=10090 GN=Gypc PE=1 SV=2 - [GLPC_MOUSE]	37.89	3	3	8	95	10.3223	5.35107	0.822589	0.972257	0.848635	0.881161	1.0501	1.04664	1.03996	1.04557	0.842758	0.023715
O35598	Disintegrin and metalloproteinase domain-containing protein 10	Adam10	FUNCTION: Cleaves the membrane-bound precursor of TNF-alpha to its mature soluble form. Responsible for the proteolytical release of soluble JAM3 from endothelial cells surface (By similarity). Responsible for the proteolytic release of several other cell-surface proteins, including heparin-binding epidermal growth-like factor, ephrin-A2, CD44, CDH2 and for constitutive and regulated alpha-secret…	Disintegrin and metalloproteinase domain-containing protein 10 OS=Mus musculus OX=10090 GN=Adam10 PE=1 SV=2 - [ADA10_MOUSE]	18.69	13	13	22	749	83.9138	7.94287	0.958429	0.983377	0.908164	0.94999	1.0751	1.11189	1.00451	1.06383	0.892987	0.0416633
Q9WVR4	Fragile X mental retardation syndrome-related protein 2	Fxr2	FUNCTION: RNA-binding protein. {ECO:0000250}.	Fragile X mental retardation syndrome-related protein 2 OS=Mus musculus OX=10090 GN=Fxr2 PE=1 SV=1 - [FXR2_MOUSE]	22.29	9	13	15	673	73.6977	6.22705	0.848294	0.928374	0.895836	0.890835	0.956105	1.09295	1.13173	1.06026	0.840201	0.0434588
Q9QX47	Protein SON	Son	FUNCTION: RNA-binding protein that acts as a mRNA splicing cofactor by promoting efficient splicing of transcripts that possess weak splice sites. Specifically promotes splicing of many cell-cycle and DNA-repair transcripts that possess weak splice sites, such as TUBG1, KATNB1, TUBGCP2, AURKB, PCNT, AKT1, RAD23A, and FANCG. Probably acts by facilitating the interaction between Serine/arginine-ric…	Protein SON OS=Mus musculus OX=10090 GN=Son PE=1 SV=2 - [SON_MOUSE]	9.49	18	18	21	2444	265.483	5.60498	1.09909	1.01795	1.13455	1.08386	0.980654	0.938183	0.9164	0.945079	1.14685	0.0242622
Q8BHG2	CXXC motif containing zinc binding protein	Czib		CXXC motif containing zinc binding protein OS=Mus musculus OX=10090 GN=Czib PE=1 SV=1 - [CZIB_MOUSE]	41.88	7	7	13	160	18.0089	5.12256	0.963663	0.985764	0.98618	0.978536	1.03576	1.09673	1.0344	1.05563	0.926968	0.0242952
Q62422	Osteoclast-stimulating factor 1	Ostf1	FUNCTION: Induces bone resorption, acting probably through a signaling cascade which results in the secretion of factor(s) enhancing osteoclast formation and activity. {ECO:0000250}.	Osteoclast-stimulating factor 1 OS=Mus musculus OX=10090 GN=Ostf1 PE=1 SV=2 - [OSTF1_MOUSE]	43.72	6	6	11	215	23.7679	5.68115	1.18063	1.16891	1.05856	1.13603	1.0364	1.0167	0.952085	1.00173	1.13407	0.0445873
Q6A065	Centrosomal protein of 170 kDa	Cep170	FUNCTION: Plays a role in microtubule organization. Required for centriole subdistal appendage assembly. {ECO:0000250|UniProtKB:Q5SW79}.	Centrosomal protein of 170 kDa OS=Mus musculus OX=10090 GN=Cep170 PE=1 SV=2 - [CE170_MOUSE]	6.23	10	10	15	1588	174.944	7.1665	0.964741	0.994752	0.956328	0.97194	1.05936	1.0613	1.13135	1.084	0.896621	0.013208
P35235	Tyrosine-protein phosphatase non-receptor type 11	Ptpn11	FUNCTION: Acts downstream of various receptor and cytoplasmic protein tyrosine kinases to participate in the signal transduction from the cell surface to the nucleus (PubMed:14967142). Positively regulates MAPK signal transduction pathway (By similarity). Dephosphorylates GAB1, ARHGAP35 and EGFR (By similarity). Dephosphorylates ROCK2 at 'Tyr-722' resulting in stimulation of its RhoA binding acti…	Tyrosine-protein phosphatase non-receptor type 11 OS=Mus musculus OX=10090 GN=Ptpn11 PE=1 SV=3 - [PTN11_MOUSE]	34.23	20	20	33	593	67.9921	7.29834	0.890189	0.943931	0.966339	0.933486	1.0292	1.1261	1.00788	1.05439	0.885331	0.0476664
O08796	Eukaryotic elongation factor 2 kinase	Eef2k	FUNCTION: Threonine kinase that regulates protein synthesis by controlling the rate of peptide chain elongation. Upon activation by a variety of upstream kinases including AMPK or TRPM7, phosphorylates the elongation factor EEF2 at a single site, renders it unable to bind ribosomes and thus inactive. In turn, the rate of protein synthesis is reduced. {ECO:0000269|PubMed:9144159}.	Eukaryotic elongation factor 2 kinase OS=Mus musculus OX=10090 GN=Eef2k PE=1 SV=1 - [EF2K_MOUSE]	10.36	7	8	20	724	81.6873	5.37646	1.11535	1.03009	0.994049	1.0465	0.887004	0.932491	0.853108	0.890868	1.17469	0.0218546
Q9DCB8	Iron-sulfur cluster assembly 2 homolog, mitochondrial	Isca2	FUNCTION: Involved in the maturation of mitochondrial 4Fe-4S proteins functioning late in the iron-sulfur cluster assembly pathway. May be involved in the binding of an intermediate of Fe/S cluster assembly. {ECO:0000250|UniProtKB:Q86U28}.	Iron-sulfur cluster assembly 2 homolog, mitochondrial OS=Mus musculus OX=10090 GN=Isca2 PE=1 SV=2 - [ISCA2_MOUSE]	45.45	5	5	9	154	16.7075	5.60498	0.928648	0.974542	0.970286	0.957826	1.06094	1.12715	1.08215	1.09008	0.878675	0.00561752
A6H5Y3	Methionine synthase	Mtr	FUNCTION: Catalyzes the transfer of a methyl group from methylcob(III)alamin (MeCbl) to homocysteine, yielding enzyme-bound cob(I)alamin and methionine in the cytosol. MeCbl is an active form of cobalamin (vitamin B12) used as a cofactor for methionine biosynthesis. Cob(I)alamin form is regenerated to MeCbl by a transfer of a methyl group from 5-methyltetrahydrofolate. The processing of cobalamin…	Methionine synthase OS=Mus musculus OX=10090 GN=Mtr PE=1 SV=1 - [METH_MOUSE]	13.57	17	17	23	1253	138.981	5.56689	1.06102	1.01248	1.12606	1.06652	0.96265	0.978993	0.938182	0.959941	1.11102	0.038136
Q5U458	DnaJ homolog subfamily C member 11	Dnajc11	FUNCTION: Required for mitochondrial inner membrane organization. Seems to function through its association with the MICOS complex and the mitochondrial outer membrane sorting assembly machinery (SAM) complex. {ECO:0000269|PubMed:25111180, ECO:0000305}.	DnaJ homolog subfamily C member 11 OS=Mus musculus OX=10090 GN=Dnajc11 PE=1 SV=2 - [DJC11_MOUSE]	18.25	10	10	19	559	63.1938	8.32373	0.922669	0.924631	0.928866	0.925389	0.978576	1.02829	1.06215	1.02301	0.904578	0.0159889
Q6ZWM4	U6 snRNA-associated Sm-like protein LSm8	Lsm8	FUNCTION: Plays role in pre-mRNA splicing as component of the U4/U6-U5 tri-snRNP complex that is involved in spliceosome assembly, and as component of the precatalytic spliceosome (spliceosome B complex). The heptameric LSM2-8 complex binds specifically to the 3'-terminal U-tract of U6 snRNA. {ECO:0000250|UniProtKB:O95777}.	U6 snRNA-associated Sm-like protein LSm8 OS=Mus musculus OX=10090 GN=Lsm8 PE=1 SV=3 - [LSM8_MOUSE]	55.21	4	4	9	96	10.3963	4.4751	0.950053	0.991072	0.988555	0.97656	1.04275	1.05074	1.09416	1.06255	0.919071	0.0143692
P60670	Nuclear protein localization protein 4 homolog	Nploc4	FUNCTION: The ternary complex containing UFD1, VCP and NPLOC4 binds ubiquitinated proteins and is necessary for the export of misfolded proteins from the ER to the cytoplasm, where they are degraded by the proteasome. The NPLOC4-UFD1-VCP complex regulates spindle disassembly at the end of mitosis and is necessary for the formation of a closed nuclear envelope (By similarity). Acts as a negative r…	Nuclear protein localization protein 4 homolog OS=Mus musculus OX=10090 GN=Nploc4 PE=1 SV=3 - [NPL4_MOUSE]	15.95	10	10	13	608	67.974	6.45557	0.905291	0.941985	0.896822	0.914699	1.03367	1.00198	0.971107	1.00225	0.912643	0.0183677
P97370	Sodium/potassium-transporting ATPase subunit beta-3	Atp1b3	FUNCTION: This is the non-catalytic component of the active enzyme, which catalyzes the hydrolysis of ATP coupled with the exchange of Na(+) and K(+) ions across the plasma membrane. The exact function of the beta-3 subunit is not known.	Sodium/potassium-transporting ATPase subunit beta-3 OS=Mus musculus OX=10090 GN=Atp1b3 PE=1 SV=1 - [AT1B3_MOUSE]	21.58	6	6	17	278	31.7552	8.51416	0.888288	1.0462	0.909253	0.947915	1.07664	1.11821	1.08505	1.0933	0.867023	0.0466677
Q9ERI6	Retinol dehydrogenase 14	Rdh14	FUNCTION: Retinol dehydrogenase with a clear preference for NADP. Displays high activity towards 9-cis, 11-cis and all-trans-retinol. Shows a very weak activity towards 13-cis-retinol. Has no activity towards steroids. {ECO:0000269|PubMed:12226107}.	Retinol dehydrogenase 14 OS=Mus musculus OX=10090 GN=Rdh14 PE=1 SV=1 - [RDH14_MOUSE]	28.14	8	8	11	334	36.3429	8.17725	0.938927	0.906713	0.969829	0.93849	1.03555	1.14151	1.14111	1.10606	0.8485	0.0134481
Q9WUN2	Serine/threonine-protein kinase TBK1	Tbk1	FUNCTION: Serine/threonine kinase that plays an essential role in regulating inflammatory responses to foreign agents (PubMed:10581243, PubMed:15210742, PubMed:15661922). Following activation of toll-like receptors by viral or bacterial components, associates with TRAF3 and TANK and phosphorylates interferon regulatory factors (IRFs) IRF3 and IRF7 as well as DDX3X (By similarity). This activity a…	Serine/threonine-protein kinase TBK1 OS=Mus musculus OX=10090 GN=Tbk1 PE=1 SV=1 - [TBK1_MOUSE]	15.5	10	10	13	729	83.3716	6.87354	0.978706	0.931913	0.95865	0.956423	0.998616	1.07232	1.11406	1.06167	0.900868	0.0443962
Q8R5L3	Vam6/Vps39-like protein	Vps39	FUNCTION: May play a role in clustering and fusion of late endosomes and lysosomes (By similarity). Regulator of TGF-beta/activin signaling, inhibiting SMAD3- and activating SMAD2-dependent transcription. Acts by interfering with SMAD3/SMAD4 complex formation, this would lead to inhibition of SMAD3-dependent transcription and relieve SMAD3 inhibition of SMAD2-dependent promoters, thus increasing …	Vam6/Vps39-like protein OS=Mus musculus OX=10090 GN=Vps39 PE=1 SV=1 - [VPS39_MOUSE]	7.56	6	6	10	886	101.628	6.99072	0.953488	0.954639	1.00589	0.971338	1.09559	1.12035	1.19689	1.13761	0.853841	0.00900806
O35083	1-acyl-sn-glycerol-3-phosphate acyltransferase alpha	Agpat1	FUNCTION: Converts 1-acyl-sn-glycerol-3-phosphate (lysophosphatidic acid or LPA) into 1,2-diacyl-sn-glycerol-3-phosphate (phosphatidic acid or PA) by incorporating an acyl moiety at the sn-2 position of the glycerol backbone. {ECO:0000250|UniProtKB:Q99943}.	1-acyl-sn-glycerol-3-phosphate acyltransferase alpha OS=Mus musculus OX=10090 GN=Agpat1 PE=1 SV=1 - [PLCA_MOUSE]	16.14	3	3	6	285	31.6887	9.14404	0.885087	0.946954	0.821323	0.884455	1.00403	1.04884	1.11863	1.05717	0.836628	0.0247677
[truncated: 6,808 more rows]
