# Supplementary material for: Proteomic analysis reveals semaglutide impacts lipogenic protein expression in epididymal adipose tissue of obese mice
Source: Front Endocrinol (Lausanne). 2023 Mar 21;14:1095432. doi: 10.3389/fendo.2023.1095432 (PMC10070826; doi:10.3389/fendo.2023.1095432)
Supplement: Supplementary file 9 [file Table_3.xlsx]

## Sheet: Sheet1
Table S3. List of up-regulated proteins between the Sema and HFD groups.
Accession	Protein Name	Gene Name	Sema/HFD	t test p value
Q80SU7	Interferon-induced very large GTPase 1	Gvin1	1.62603	1.70762e-05
O35298	Acyloxyacyl hydrolase	Aoah	2.06999	0.000131905
P10810	Monocyte differentiation antigen CD14	Cd14	1.49656	0.000259661
P08508	Low affinity immunoglobulin gamma Fc region receptor III	Fcgr3	1.56686	0.000353893
Q80US4	Actin-related protein 5	Actr5	1.24214	0.000413278
Q5SS80	Dehydrogenase/reductase SDR family member 13	Dhrs13	1.34991	0.000537793
Q91W90	Thioredoxin domain-containing protein 5	Txndc5	1.38141	0.00055501
Q3U0Y2	Transmembrane protein 35B	Tmem35b	2.0445	0.000912176
Q9D8I1	Marginal zone B- and B1-cell-specific protein	Mzb1	1.65803	0.000932145
Q99M15	Proline-serine-threonine phosphatase-interacting protein 2	Pstpip2	1.44333	0.00121132
P97492	Regulator of G-protein signaling 14	Rgs14	1.40346	0.00122409
P06795	ATP-dependent translocase ABCB1	Abcb1b	1.39655	0.0016206
Q9ER38	Torsin-3A	Tor3a	1.23036	0.0017317
Q91YK2	Ribosomal RNA processing protein 1 homolog B	Rrp1b	1.46382	0.00198786
Q99KG5	Lipolysis-stimulated lipoprotein receptor	Lsr	1.72777	0.00201777
P97821	Dipeptidyl peptidase 1	Ctsc	1.43614	0.00209981
P31750	RAC-alpha serine/threonine-protein kinase	Akt1	1.36826	0.00235139
Q9JLF6	Protein-glutamine gamma-glutamyltransferase K	Tgm1	1.28155	0.00236922
O08740	DNA-directed RNA polymerase II subunit RPB11	Polr2j	1.63613	0.00248807
Q8R191	Synaptogyrin-3	Syngr3	1.26768	0.0025366
P58058	NAD kinase	Nadk	1.24362	0.00259579
Q05144	Ras-related C3 botulinum toxin substrate 2	Rac2	1.86702	0.0026649
P38532	Heat shock factor protein 1	Hsf1	1.60144	0.00279994
Q64685	Beta-galactoside alpha-2,6-sialyltransferase 1	St6gal1	1.30925	0.00295163
Q9JMD0	BUB3-interacting and GLEBS motif-containing protein ZNF207	Znf207	1.24161	0.00325558
Q9Z2Z9	Glutamine--fructose-6-phosphate aminotransferase [isomerizing] 2	Gfpt2	1.522	0.00334418
Q8C078	Calcium/calmodulin-dependent protein kinase kinase 2	Camkk2	1.25659	0.00343868
P04370	Myelin basic protein	Mbp	1.33774	0.00361369
Q04750	DNA topoisomerase 1	Top1	1.26004	0.0036246
Q6ZQA0	Neurobeachin-like protein 2	Nbeal2	1.44997	0.00373399
Q9CR59	Growth arrest and DNA damage-inducible proteins-interacting protein 1	Gadd45gip1	1.51252	0.00391556
Q4V9W2	Protein SREK1IP1	Srek1ip1	1.33883	0.00427984
Q9JIG8	PRA1 family protein 2	Praf2	1.28022	0.00428638
Q704Y3	Transient receptor potential cation channel subfamily V member 1	Trpv1	1.44908	0.00440623
P08074	Carbonyl reductase [NADPH] 2	Cbr2	1.42209	0.00494114
P07934	Phosphorylase b kinase gamma catalytic chain, skeletal muscle/heart isoform	Phkg1	1.81078	0.00537208
Q920B0	FERM domain-containing protein 4B	Frmd4b	1.41617	0.00545587
Q8K4F5	Protein ABHD11	Abhd11	1.32355	0.00551387
Q9DB50	AP-1 complex subunit sigma-2	Ap1s2	1.38714	0.0055582
P27573	Myelin protein P0	Mpz	1.73577	0.00581689
P31938	Dual specificity mitogen-activated protein kinase kinase 1	Map2k1	1.26368	0.00595708
Q8R1N4	NudC domain-containing protein 3	Nudcd3	1.30584	0.00597972
Q9R1Q6	Transmembrane protein 176B	Tmem176b	1.3807	0.00621119
Q8BM85	TBC domain-containing protein kinase-like protein	Tbck	1.88148	0.00630997
P33267	Cytochrome P450 2F2	Cyp2f2	1.4813	0.00658511
Q8C267	Histone-lysine N-methyltransferase SETDB2	Setdb2	1.37318	0.00663914
Q3U1T9	DENN domain-containing protein 1B	Dennd1b	1.6344	0.00665666
Q80UG1	Fatty acid desaturase 6	Fads6	1.28374	0.00681798
Q9DB32	Hydroxyacylglutathione hydrolase-like protein	Haghl	1.61125	0.0071424
P27931	Interleukin-1 receptor type 2	Il1r2	1.53952	0.0072852
P21958	Antigen peptide transporter 1	Tap1	1.36826	0.00730293
Q3TVP5	Inactive ubiquitin thioesterase OTULINL	Otulinl	1.77791	0.00737233
Q8R322	mRNA export factor GLE1	Gle1	1.23527	0.007396
Q9CZ57	5-methylcytosine rRNA methyltransferase NSUN4	Nsun4	1.24865	0.00749708
P24063	Integrin alpha-L	Itgal	1.39373	0.00751089
Q9Z183	Protein-arginine deiminase type-4	Padi4	1.75554	0.00761253
P06802	Ectonucleotide pyrophosphatase/phosphodiesterase family member 1	Enpp1	1.37603	0.00766975
Q9R1B9	Slit homolog 2 protein	Slit2	2.15606	0.00785176
P58929	Glucocorticoid modulatory element-binding protein 2	Gmeb2	1.20627	0.00788294
Q9CZ69	CKLF-like MARVEL transmembrane domain-containing protein 6	Cmtm6	1.3843	0.00789316
Q9D0R4	Probable ATP-dependent RNA helicase DDX56	Ddx56	1.32237	0.00830131
Q8C3I8	Protein HGH1 homolog	Hgh1	1.2505	0.00858704
Q8VBU8	Protein BANP	Banp	1.30584	0.00858889
Q3TBT3	Stimulator of interferon genes protein	Sting1	1.60579	0.00863207
O35855	Branched-chain-amino-acid aminotransferase, mitochondrial	Bcat2	1.28151	0.00890234
Q8C172	Ceramide synthase 6	Cers6	1.3232	0.00892907
P01636	Ig kappa chain V-V region MOPC 149		1.49729	0.00896227
Q61878	Bone marrow proteoglycan	Prg2	2.93617	0.00903064
P01634	Ig kappa chain V-V region MOPC 21		1.35721	0.00931601
Q9D483	DNA-directed RNA polymerase III subunit RPC3	Polr3c	1.24509	0.00931818
Q3U9G9	Delta(14)-sterol reductase LBR	Lbr	1.20339	0.00961553
P06327	Ig heavy chain V region VH558 A1/A4	Gm5629	1.96306	0.00970175
Q8BUD0	G-protein coupled receptor 4	Gpr4	2.33564	0.00973123
Q3UGX3	N-acetylaspartate synthetase	Nat8l	1.73733	0.00980611
Q80T69	Lysine-specific demethylase 9	Rsbn1	1.34745	0.00981883
P46467	Vacuolar protein sorting-associated protein 4B	Vps4b	1.27225	0.00982983
Q922L6	Negative elongation factor D	Nelfcd	1.23531	0.00991178
Q8CJF7	Protein ELYS	Ahctf1	1.20346	0.010017
Q8K0T0	Reticulon-1	Rtn1	1.43922	0.0103119
Q61107	Guanylate-binding protein 4	Gbp4	1.32409	0.0103287
Q9D0D4	Probable dimethyladenosine transferase	Dimt1	1.266	0.0112577
Q3U3W5	Protein arginine N-methyltransferase 9	Prmt9	1.2245	0.0112987
Q5HZG4	Transcription initiation factor TFIID subunit 3	Taf3	1.30115	0.0113416
P18527	Ig heavy chain V region 914		1.66402	0.0113805
Q9CY66	H/ACA ribonucleoprotein complex subunit 1	Gar1	1.33592	0.0113894
Q3TDK6	Protein rogdi homolog	Rogdi	1.22427	0.0113973
P01821	Ig heavy chain V region MC101		4.58386	0.0115369
P01899	H-2 class I histocompatibility antigen, D-B alpha chain	H2-D1	1.24304	0.0115535
Q6P5F7	Protein tweety homolog 3	Ttyh3	1.26619	0.0117717
P63166	Small ubiquitin-related modifier 1	Sumo1	1.22763	0.0119549
O88379	Bromodomain adjacent to zinc finger domain protein 1A	Baz1a	1.46578	0.0119668
Q9JL16	Interferon-stimulated gene 20 kDa protein	Isg20	2.66612	0.012453
Q8C156	Condensin complex subunit 2	Ncaph	2.37208	0.0124884
Q9JLJ0	Lipopolysaccharide-induced tumor necrosis factor-alpha factor homolog	Litaf	1.39488	0.0125026
O35074	Prostacyclin synthase	Ptgis	1.44508	0.0125101
Q99JY3	GTPase IMAP family member 4	Gimap4	1.21924	0.0125482
Q8VE09	Tetratricopeptide repeat protein 39C	Ttc39c	1.24946	0.0129805
Q91Y63	Solute carrier family 13 member 3	Slc13a3	2.47674	0.0130953
Q8BX17	Gem-associated protein 5	Gemin5	1.35369	0.0132176
Q9Z261	Claudin-7	Cldn7	1.88173	0.013324
Q6ZWQ7	Signal peptidase complex subunit 3	Spcs3	1.44366	0.0138131
P01872	Immunoglobulin heavy constant mu	Ighm	2.40512	0.0140514
P08101	Low affinity immunoglobulin gamma Fc region receptor II	Fcgr2	1.54287	0.014223
Q9CWK3	CD2 antigen cytoplasmic tail-binding protein 2	Cd2bp2	1.21305	0.0142613
P21995	Embigin	Emb	1.26562	0.0146706
A3KGF7	1-phosphatidylinositol 4,5-bisphosphate phosphodiesterase beta-2	Plcb2	1.51192	0.0147976
Q99J87	Probable ATP-dependent RNA helicase DHX58	Dhx58	1.42957	0.0149224
Q8BWY7	Zinc transporter ZIP11	Slc39a11	1.32459	0.015888
F8VPQ2	AT-rich interactive domain-containing protein 4A	Arid4a	1.31881	0.0158927
Q9EQH2	Endoplasmic reticulum aminopeptidase 1	Erap1	1.2761	0.0159736
P62911	60S ribosomal protein L32	Rpl32	1.2851	0.0160586
Q0VBL3	RNA-binding protein 15	Rbm15	1.3313	0.0160846
O35744	Chitinase-like protein 3	Chil3	2.42623	0.0161152
Q9QXE2	DNA polymerase lambda	Poll	1.2796	0.0163265
Q61214	Dual specificity tyrosine-phosphorylation-regulated kinase 1A	Dyrk1a	1.5565	0.016328
Q9DCC4	Pyrroline-5-carboxylate reductase 3	Pycr3	1.2452	0.0165451
Q8VC34	Putative RNA polymerase II subunit B1 CTD phosphatase Rpap2	Rpap2	1.28829	0.0169574
P07743	BPI fold-containing family A member 2	Bpifa2	2.15893	0.0173648
Q8CD15	Ribosomal oxygenase 2	Riox2	1.32387	0.0173692
O88712	C-terminal-binding protein 1	Ctbp1	1.38124	0.0176161
Q60695	Ral guanine nucleotide dissociation stimulator-like 1	Rgl1	1.47898	0.0177991
Q8BXL7	ADP-ribosylation factor-related protein 1	Arfrp1	1.53013	0.01791
Q9JI19	Acidic fibroblast growth factor intracellular-binding protein	Fibp	1.22234	0.0181238
Q99J62	Replication factor C subunit 4	Rfc4	1.36244	0.018289
Q8VI93	2'-5'-oligoadenylate synthase 3	Oas3	1.45346	0.0183597
Q9R088	Thymidine kinase 2, mitochondrial	Tk2	2.11124	0.0185168
Q8K114	Integrator complex subunit 9	Ints9	1.25778	0.0185314
Q8VCI0	Phospholipase B-like 1	Plbd1	1.32722	0.0190219
Q62136	Tyrosine-protein phosphatase non-receptor type 21	Ptpn21	1.26703	0.0191152
Q99N16	Cytochrome P450 4F3	Cyp4f3	1.46984	0.0192246
Q80VQ1	Leucine-rich repeat-containing protein 1	Lrrc1	1.39986	0.0194627
Q08288	Cell growth-regulating nucleolar protein	Lyar	1.32476	0.0194747
Q8VE18	Protein SMG8	Smg8	1.21011	0.0196366
P12388	Plasminogen activator inhibitor 2, macrophage	Serpinb2	1.54024	0.0197704
Q60715	Prolyl 4-hydroxylase subunit alpha-1	P4ha1	1.26771	0.0198274
Q8VCB2	Mediator of RNA polymerase II transcription subunit 25	Med25	1.29512	0.0198603
Q8VCD5	Mediator of RNA polymerase II transcription subunit 17	Med17	1.32632	0.0199017
Q61024	Asparagine synthetase [glutamine-hydrolyzing]	Asns	1.31869	0.0199615
P47955	60S acidic ribosomal protein P1	Rplp1	1.65138	0.0201275
Q8VI38	Globoside alpha-1,3-N-acetylgalactosaminyltransferase 1	Gbgt1	1.60957	0.0202977
P61294	Ras-related protein Rab-6B	Rab6b	1.37185	0.0206445
Q8R0A0	General transcription factor IIF subunit 2	Gtf2f2	1.47103	0.0208441
O35730	E3 ubiquitin-protein ligase RING1	Ring1	1.31194	0.0210003
P13597	Intercellular adhesion molecule 1	Icam1	1.25486	0.0210458
Q8R5F7	Interferon-induced helicase C domain-containing protein 1	Ifih1	1.27576	0.0210908
Q9CPR8	Non-structural maintenance of chromosomes element 3 homolog	Nsmce3	1.57975	0.0212857
Q9CWU4	UPF0690 protein C1orf52 homolog		1.26142	0.0214643
Q9EP53	Hamartin	Tsc1	1.2745	0.0215624
Q8R2W9	Pantothenate kinase 3	Pank3	1.45225	0.021674
Q9CYX7	RRP15-like protein	Rrp15	1.36954	0.0217097
Q9CZB6	Mediator of RNA polymerase II transcription subunit 7	Med7	1.50099	0.0219835
Q791N7	DNA-directed RNA polymerase I subunit RPA12	Polr1h	1.31404	0.0220515
P56565	Protein S100-A1	S100a1	1.55693	0.0224867
Q5XJY4	Presenilins-associated rhomboid-like protein, mitochondrial	Parl	1.33439	0.0225078
Q8BMS9	Ras association domain-containing protein 2	Rassf2	1.28565	0.0226577
Q8BGA5	KRR1 small subunit processome component homolog	Krr1	1.4192	0.0226886
Q8K394	Inactive phospholipase C-like protein 2	Plcl2	1.2153	0.0227157
Q6BCL1	PML-RARA-regulated adapter molecule 1	Pram1	1.34721	0.0236083
Q3UTZ3	Trafficking protein particle complex subunit 14	Trappc14	1.32582	0.0237198
Q8BGS0	Protein MAK16 homolog	Mak16	1.24892	0.0238396
P62761	Visinin-like protein 1	Vsnl1	1.79962	0.0239086
Q9JJI8	60S ribosomal protein L38	Rpl38	1.31028	0.02409
O35904	Phosphatidylinositol 4,5-bisphosphate 3-kinase catalytic subunit delta isoform	Pik3cd	1.5102	0.0241097
P04940	Ig kappa chain V-VI region NQ2-17.4.1		1.74196	0.0244524
Q8BG48	Serine/threonine-protein kinase 17B	Stk17b	1.71559	0.0247672
Q9Z2X8	Kelch-like ECH-associated protein 1	Keap1	1.21589	0.0249663
O35450	FK506-binding protein-like	Fkbpl	1.23179	0.0249679
Q9Z211	Peroxisomal membrane protein 11A	Pex11a	1.40165	0.025051
Q99KE1	NAD-dependent malic enzyme, mitochondrial	Me2	1.22626	0.0255082
P57784	U2 small nuclear ribonucleoprotein A'	Snrpa1	1.20884	0.0255835
Q5SQX6	Cytoplasmic FMR1-interacting protein 2	Cyfip2	1.40024	0.0255851
Q9R233	Tapasin	Tapbp	1.24216	0.0257722
Q9Z2F2	2'-5'-oligoadenylate synthase-like protein 2	Oasl2	1.36566	0.0258618
Q9ERI2	Ras-related protein Rab-27A	Rab27a	1.51328	0.0259693
Q8BG07	5'-3' exonuclease PLD4	Pld4	2.05248	0.0260781
Q9D2R0	Acetoacetyl-CoA synthetase	Aacs	1.43323	0.0261413
O88986	2-amino-3-ketobutyrate coenzyme A ligase, mitochondrial	Gcat	1.28249	0.0263968
P01844	Ig lambda-2 chain C region	Iglc2	1.41123	0.0264359
Q7TQF7	Amphiphysin	Amph	1.27198	0.0266227
Q8BVZ5	Interleukin-33	Il33	1.34608	0.0268345
Q8CHG7	Rap guanine nucleotide exchange factor 2	Rapgef2	1.21716	0.0276487
Q9EQU3	Toll-like receptor 9	Tlr9	1.43802	0.0276669
Q8C0D0	Probable tRNA pseudouridine synthase 1	Trub1	1.34013	0.0280812
P28667	MARCKS-related protein	Marcksl1	2.34272	0.0283844
P22682	E3 ubiquitin-protein ligase CBL	Cbl	1.25758	0.0287353
Q60991	Cytochrome P450 7B1	Cyp7b1	1.66757	0.0289074
P36371	Antigen peptide transporter 2	Tap2	1.44208	0.0289694
Q8C7H1	Methylmalonic aciduria type A homolog, mitochondrial	Mmaa	1.26663	0.0290756
Q9D883	Splicing factor U2AF 35 kDa subunit	U2af1	1.94658	0.0291451
P01723	Ig lambda-1 chain V region		5.78025	0.0297118
P18526	Ig heavy chain V region 345		1.85545	0.030271
E9Q6J5	Biorientation of chromosomes in cell division protein 1-like 1	Bod1l	1.34661	0.030353
O35522	Proteasome subunit beta type-9	Psmb9	1.61709	0.0306616
P15702	Leukosialin	Spn	1.58039	0.0307445
O08692	Neutrophilic granule protein	Ngp	3.50177	0.0308901
P24472	Glutathione S-transferase A4	Gsta4	1.5541	0.0310268
Q5FWI3	Cell surface hyaluronidase	Cemip2	1.24113	0.0317137
Q4QRL3	Coiled-coil domain-containing protein 88B	Ccdc88b	1.30562	0.0317562
Q80XS6	Protein Smaug homolog 2	Samd4b	1.26983	0.0318904
P51949	CDK-activating kinase assembly factor MAT1	Mnat1	1.23184	0.0319208
Q91WM2	Haloacid dehalogenase-like hydrolase domain-containing 5	Hdhd5	1.37827	0.0321725
Q4KWH5	1-phosphatidylinositol 4,5-bisphosphate phosphodiesterase eta-1	Plch1	3.04425	0.0323578
Q7JJ13	Bromodomain-containing protein 2	Brd2	1.4208	0.0327023
Q9ERD7	Tubulin beta-3 chain	Tubb3	1.21807	0.032708
O35684	Neuroserpin	Serpini1	1.92065	0.0328288
Q00422	GA-binding protein alpha chain	Gabpa	1.28137	0.0329876
P41245	Matrix metalloproteinase-9	Mmp9	1.97509	0.033196
Q9JKK0	Calcipressin-3	Rcan3	1.30512	0.0333585
Q8VBX0	Ankyrin repeat and SOCS box protein 13	Asb13	1.29611	0.0335416
Q6P2L6	Histone-lysine N-methyltransferase NSD3	Nsd3	1.32761	0.0335454
Q8HWB0	Major histocompatibility complex class I-related gene protein	Mr1	1.88306	0.0336633
Q9JKY0	CCR4-NOT transcription complex subunit 9	Cnot9	1.35475	0.0337809
P42232	Signal transducer and activator of transcription 5B	Stat5b	1.29201	0.0338891
Q920B9	FACT complex subunit SPT16	Supt16h	1.30919	0.0344524
Q8K3A0	Iron-sulfur cluster co-chaperone protein HscB	Hscb	1.23381	0.0344884
Q60710	Deoxynucleoside triphosphate triphosphohydrolase SAMHD1	Samhd1	1.23589	0.0345492
Q3TC72	Fumarylacetoacetate hydrolase domain-containing protein 2A	Fahd2	1.34636	0.0347128
Q6PIJ4	Nuclear factor related to kappa-B-binding protein	Nfrkb	1.23919	0.0349001
Q9DBT5	AMP deaminase 2	Ampd2	1.20062	0.0349495
P62254	Ubiquitin-conjugating enzyme E2 G1	Ube2g1	1.51269	0.0350901
Q8R3G1	Nuclear inhibitor of protein phosphatase 1	Ppp1r8	1.37294	0.0351294
Q8K3V7	Major intrinsically disordered Notch2-binding receptor 1	Minar1	1.48552	0.0351613
P01631	Ig kappa chain V-II region 26-10		2.18394	0.0354113
Q8K330	Protein phosphatase Slingshot homolog 3	Ssh3	1.42309	0.0354414
P97372	Proteasome activator complex subunit 2	Psme2	1.54765	0.035569
Q91WV0	Protein Dr1	Dr1	1.32207	0.0357493
P70232	Neural cell adhesion molecule L1-like protein	Chl1	1.78795	0.0358373
Q8CD19	LanC-like protein 3	Lancl3	1.45276	0.0359039
Q9D787	RING-type E3 ubiquitin-protein ligase PPIL2	Ppil2	1.38445	0.0360017
Q810Q5	Normal mucosa of esophagus-specific gene 1 protein	Nmes1	1.38545	0.036058
Q3TKY6	Spliceosome-associated protein CWC27 homolog	Cwc27	1.39645	0.0362596
Q8BMI0	F-box only protein 38	Fbxo38	1.3486	0.0368571
Q9Z0E6	Guanylate-binding protein 2	Gbp2	1.46247	0.0369298
Q9CR08	Ribonuclease P protein subunit p29	Pop4	1.29192	0.0373852
P06332	T-cell surface glycoprotein CD4	Cd4	1.89515	0.0374776
Q8VI84	Nucleolar complex protein 3 homolog	Noc3l	1.21144	0.0374926
Q8C5P5	5'-nucleotidase domain-containing protein 1	Nt5dc1	1.20037	0.0375128
P30681	High mobility group protein B2	Hmgb2	1.78291	0.0375933
P51675	C-C chemokine receptor type 1	Ccr1	1.41191	0.0378647
P01837	Immunoglobulin kappa constant	Igkc	1.57187	0.038878
Q9WTU0	Lysine-specific demethylase PHF2	Phf2	1.22004	0.0389174
Q9ERU3	Zinc finger protein 22	Znf22	1.30391	0.0390985
P97313	DNA-dependent protein kinase catalytic subunit	Prkdc	1.35548	0.039103
P06339	H-2 class I histocompatibility antigen, D-37 alpha chain	H2-T23	1.48366	0.0396535
Q3UR97	Sorting nexin-21	Snx21	1.39081	0.0399257
P08030	Adenine phosphoribosyltransferase	Aprt	1.20454	0.0399513
A2A559	Post-GPI attachment to proteins factor 3	Pgap3	1.42061	0.0402149
Q60610	Rho guanine nucleotide exchange factor TIAM1	Tiam1	1.35585	0.0402455
Q6DFV5	Probable helicase with zinc finger domain	Helz	1.30697	0.0402887
P14234	Tyrosine-protein kinase Fgr	Fgr	1.3743	0.0404816
P51437	Cathelicidin antimicrobial peptide	Camp	2.99411	0.0405533
Q9WV84	Nucleoside diphosphate kinase, mitochondrial	Nme4	1.94519	0.0405811
Q0VEE6	Zinc finger protein 800	Znf800	1.58869	0.0407411
P01630	Ig kappa chain V-II region 7S34.1		1.70075	0.0407503
Q8CIG9	F-box/LRR-repeat protein 8	Fbxl8	1.52214	0.0410623
P17433	Transcription factor PU.1	Spi1	1.37299	0.0414205
P29758	Ornithine aminotransferase, mitochondrial	Oat	1.33608	0.0415126
Q9D1Q6	Endoplasmic reticulum resident protein 44	Erp44	1.51076	0.0415217
E9Q555	E3 ubiquitin-protein ligase RNF213	Rnf213	1.29834	0.0416923
Q9CZJ1	Probable U3 small nucleolar RNA-associated protein 11	Utp11	1.29156	0.0422541
Q9D735	Telomerase RNA component interacting RNase	Trir	1.5086	0.042331
P18528	Ig heavy chain V region 6.96		2.48193	0.0423598
Q99MV1	Tudor domain-containing protein 1	Tdrd1	2.12138	0.0425151
Q8CCF0	U4/U6 small nuclear ribonucleoprotein Prp31	Prpf31	1.28223	0.0426246
Q9D7V9	N-acylethanolamine-hydrolyzing acid amidase	Naaa	1.33569	0.0426381
Q3SXB8	Collectin-11	Colec11	1.39227	0.0427439
Q8C0D4	Rho GTPase-activating protein 12	Arhgap12	1.29628	0.0431808
Q62011	Podoplanin	Pdpn	1.62894	0.0433175
Q8BFR4	N-acetylglucosamine-6-sulfatase	Gns	1.22407	0.0436168
P01843	Ig lambda-1 chain C region		1.63389	0.0438215
P01674	Ig kappa chain V-III region PC 2154		1.7344	0.0438521
Q9DBV3	Probable ATP-dependent RNA helicase DHX34	Dhx34	1.64304	0.0438634
P08553	Neurofilament medium polypeptide	Nefm	1.53812	0.0438678
Q9D958	Signal peptidase complex subunit 1	Spcs1	1.60043	0.0441379
Q8C0Q2	Zinc fingers and homeoboxes protein 3	Zhx3	1.22323	0.0446035
P52482	Ubiquitin-conjugating enzyme E2 E1	Ube2e1	1.32522	0.0446149
Q8CIH5	1-phosphatidylinositol 4,5-bisphosphate phosphodiesterase gamma-2	Plcg2	1.28094	0.0450933
Q8BGX0	E3 ubiquitin-protein ligase TRIM23	Trim23	1.58891	0.045254
Q7TSZ8	Nucleus accumbens-associated protein 1	Nacc1	1.44439	0.0452638
O35930	Platelet glycoprotein Ib alpha chain	Gp1ba	1.55879	0.0454589
Q8BYI6	Lysophosphatidylcholine acyltransferase 2	Lpcat2	1.84988	0.0454648
Q8C170	Unconventional myosin-IXa	Myo9a	1.25926	0.0455388
Q62148	Retinal dehydrogenase 2	Aldh1a2	1.44547	0.0457373
P27005	Protein S100-A8	S100a8	7.12259	0.0465358
Q9D2V5	Protein AAR2 homolog	Aar2	1.46667	0.0466943
Q6PHZ5	Putative RNA-binding protein 15B	Rbm15b	1.37326	0.0467141
Q05421	Cytochrome P450 2E1	Cyp2e1	1.48195	0.0474899
Q8BFQ4	WD repeat-containing protein 82	Wdr82	1.21412	0.0475388
O09053	Werner syndrome ATP-dependent helicase homolog	Wrn	1.38634	0.0478559
P45700	Mannosyl-oligosaccharide 1,2-alpha-mannosidase IA	Man1a1	1.37934	0.0486793
Q6ZQ88	Lysine-specific histone demethylase 1A	Kdm1a	1.34093	0.0490809
P52624	Uridine phosphorylase 1	Upp1	1.47978	0.0494161
