# Supplementary material for: Proteomic analysis reveals semaglutide impacts lipogenic protein expression in epididymal adipose tissue of obese mice
Source: Front Endocrinol (Lausanne). 2023 Mar 21;14:1095432. doi: 10.3389/fendo.2023.1095432 (PMC10070826; doi:10.3389/fendo.2023.1095432)
Supplement: Supplementary file 10 [file Table_4.xlsx]

## Sheet: Sheet1
Table S3. List of down-regulated proteins between the Sema and HFD groups.
Accession	Protein Name	Gene Name	Sema/HFD	t test p value
Q8N9S3	Activator of 90 kDa heat shock protein ATPase homolog 2	Ahsa2	0.801092	8.64056e-05
Q8BFY6	Peflin	Pef1	0.743246	0.000138333
Q8BX94	Oxysterol-binding protein-related protein 2	Osbpl2	0.74768	0.000388012
P04104	Keratin, type II cytoskeletal 1	Krt1	0.489784	0.000517595
Q9QYR6	Microtubule-associated protein 1A	Map1a	0.567536	0.000585652
Q8BGY9	High affinity choline transporter 1	Slc5a7	0.644646	0.000628414
Q923D4	Splicing factor 3B subunit 5	Sf3b5	0.821544	0.00068843
Q60736	Zona pellucida sperm-binding protein 3 receptor	Zp3r	0.768	0.000795618
Q8CHH9	Septin-8	Septin8	0.686152	0.00109858
P23927	Alpha-crystallin B chain	Cryab	0.549627	0.0011763
O88822	Lathosterol oxidase	Sc5d	0.731347	0.00122413
Q9CWS0	N(G),N(G)-dimethylarginine dimethylaminohydrolase 1	Ddah1	0.389891	0.00147137
P62500	TSC22 domain family protein 1	Tsc22d1	0.747263	0.00162069
Q8BGG6	Motile sperm domain-containing protein 3	Mospd3	0.701829	0.00170707
Q8R2U6	Diphosphoinositol polyphosphate phosphohydrolase 2	Nudt4	0.825657	0.0017271
P13020	Gelsolin	Gsn	0.768409	0.00178943
P70180	Atrial natriuretic peptide receptor 3	Npr3	0.593193	0.00209647
P41242	Megakaryocyte-associated tyrosine-protein kinase	Matk	0.568718	0.00231948
Q9ES97	Reticulon-3	Rtn3	0.69739	0.00261402
P62983	Ubiquitin-40S ribosomal protein S27a	Rps27a	0.77399	0.00279611
Q8CGA4	Maturin	Mturn	0.491145	0.00286341
Q4ZJN1	Complement C1q and tumor necrosis factor-related protein 9	C1qtnf9	0.703124	0.00291105
Q9D711	Pirin	Pir	0.760763	0.0030446
Q62312	TGF-beta receptor type-2	Tgfbr2	0.68341	0.00314231
Q3UG98	N-acetyltransferase 9	Nat9	0.808309	0.00331569
O09131	Glutathione S-transferase omega-1	Gsto1	0.725556	0.00340194
Q71LX4	Talin-2	Tln2	0.721065	0.00346289
Q9DC63	F-box only protein 3	Fbxo3	0.722183	0.00348467
Q3TTY5	Keratin, type II cytoskeletal 2 epidermal	Krt2	0.551401	0.00352389
P56375	Acylphosphatase-2	Acyp2	0.589639	0.00353895
P97467	Peptidyl-glycine alpha-amidating monooxygenase	Pam	0.5796	0.00362591
Q9Z0Z4	Hephaestin	Heph	0.72667	0.00386155
Q9DCN2	NADH-cytochrome b5 reductase 3	Cyb5r3	0.722793	0.00400207
Q6TCG2	Membrane progesterone receptor epsilon	Paqr9	0.620338	0.00403005
Q91YX5	Acyl-CoA:lysophosphatidylglycerol acyltransferase 1	Lpgat1	0.701754	0.0043659
Q640N1	Adipocyte enhancer-binding protein 1	Aebp1	0.801898	0.004661
Q8CDE2	Calicin	Ccin	0.697422	0.00469332
P09541	Myosin light chain 4	Myl4	0.676127	0.00474442
Q6IME9	Keratin, type II cytoskeletal 72	Krt72	0.562148	0.00480422
Q8K4M5	COMM domain-containing protein 1	Commd1	0.783292	0.00481699
Q64449	C-type mannose receptor 2	Mrc2	0.634605	0.00524742
Q9CR86	Calcium-regulated heat stable protein 1	Carhsp1	0.716663	0.00534992
Q00941	Granulocyte-macrophage colony-stimulating factor receptor subunit alpha	Csf2ra	0.647338	0.00539221
P25911	Tyrosine-protein kinase Lyn	Lyn	0.79279	0.00548891
O55186	CD59A glycoprotein	Cd59a	0.393578	0.00549821
Q3UH06	Ras-responsive element-binding protein 1	Rreb1	0.725112	0.00550171
P23298	Protein kinase C eta type	Prkch	0.657262	0.00569664
Q9D3P8	Plasminogen receptor (KT)	Plgrkt	0.660636	0.00590004
P17751	Triosephosphate isomerase	Tpi1	0.800361	0.00603668
Q3UV17	Keratin, type II cytoskeletal 2 oral	Krt76	0.526517	0.00607103
O70571	[Pyruvate dehydrogenase (acetyl-transferring)] kinase isozyme 4, mitochondrial	Pdk4	0.589016	0.00611572
P04925	Major prion protein	Prnp	0.708955	0.00634976
F7BWT7	Tetraspanin-15	Tspan15	0.647667	0.00659178
P42208	Septin-2	Septin2	0.827045	0.00663076
P10649	Glutathione S-transferase Mu 1	Gstm1	0.705468	0.00671147
Q6ZPF4	Formin-like protein 3	Fmnl3	0.819071	0.00674035
Q8BGA2	LHFPL tetraspan subfamily member 2 protein	Lhfpl2	0.495844	0.00678972
P54763	Ephrin type-B receptor 2	Ephb2	0.665504	0.00701962
Q8BZ03	Serine/threonine-protein kinase D2	Prkd2	0.652308	0.00708156
Q3UQ28	Peroxidasin homolog	Pxdn	0.560483	0.00709085
Q921Q3	Chitobiosyldiphosphodolichol beta-mannosyltransferase	Alg1	0.609585	0.00713842
P97490	Adenylate cyclase type 8	Adcy8	0.702984	0.00714839
A2A8L5	Receptor-type tyrosine-protein phosphatase F	Ptprf	0.83068	0.00717614
O88495	Melatonin-related receptor	Gpr50	0.592899	0.0071927
Q562D6	tRNA (adenine(37)-N6)-methyltransferase	Trmo	0.269979	0.00745939
A2AJ88	Patatin-like phospholipase domain-containing protein 7	Pnpla7	0.813912	0.00775753
P10493	Nidogen-1	Nid1	0.707138	0.00780979
Q9D7P6	Iron-sulfur cluster assembly enzyme ISCU, mitochondrial	Iscu	0.762647	0.00789775
Q62417	Sorbin and SH3 domain-containing protein 1	Sorbs1	0.744504	0.00804193
P70392	Ras-specific guanine nucleotide-releasing factor 2	Rasgrf2	0.797284	0.00836781
A2AKB4	FERM and PDZ domain-containing protein 1	Frmpd1	0.573125	0.00844177
Q8R079	Bifunctional apoptosis regulator	Bfar	0.749795	0.00851486
O35495	Cyclin-dependent kinase 14	Cdk14	0.751506	0.00866061
P43406	Integrin alpha-V	Itgav	0.770947	0.00911733
P62073	Mitochondrial import inner membrane translocase subunit Tim10	Timm10	0.789478	0.00973067
Q61738	Integrin alpha-7	Itga7	0.751904	0.0098272
Q8K3K8	Optineurin	Optn	0.680042	0.0098282
P02468	Laminin subunit gamma-1	Lamc1	0.626512	0.00988455
P98156	Very low-density lipoprotein receptor	Vldlr	0.709951	0.0100288
B1AZA5	Transmembrane protein 245	Tmem245	0.633014	0.0100433
Q8BLN5	Lanosterol synthase	Lss	0.736447	0.0100898
Q80WR1	Tetraspanin-18	Tspan18	0.483043	0.0104018
Q9CW42	Mitochondrial amidoxime-reducing component 1	Mtarc1	0.547778	0.0105344
P97927	Laminin subunit alpha-4	Lama4	0.697521	0.0105572
Q91ZU6	Dystonin	Dst	0.770328	0.0105681
Q62048	Astrocytic phosphoprotein PEA-15	Pea15	0.682597	0.0108844
P09055	Integrin beta-1	Itgb1	0.755255	0.0109538
P97434	Myosin phosphatase Rho-interacting protein	Mprip	0.817638	0.0110268
Q9D379	Epoxide hydrolase 1	Ephx1	0.700642	0.0111203
Q91ZW2	GDP-fucose protein O-fucosyltransferase 1	Pofut1	0.687078	0.011378
O55234	Proteasome subunit beta type-5	Psmb5	0.742371	0.0113794
Q8VD33	Small glutamine-rich tetratricopeptide repeat-containing protein beta	Sgtb	0.472949	0.0114142
Q9QYG0	Protein NDRG2	Ndrg2	0.699773	0.0114477
O35607	Bone morphogenetic protein receptor type-2	Bmpr2	0.746366	0.0114868
Q00724	Retinol-binding protein 4	Rbp4	0.567153	0.0115616
Q9QZF2	Glypican-1	Gpc1	0.766067	0.0116138
Q505D9	Tripartite motif-containing protein 67	Trim67	0.745325	0.0118128
Q9CQ06	39S ribosomal protein L24, mitochondrial	Mrpl24	0.789289	0.0118305
P70182	Phosphatidylinositol 4-phosphate 5-kinase type-1 alpha	Pip5k1a	0.781742	0.0122456
A2AJ76	Hemicentin-2	Hmcn2	0.802742	0.0123574
Q62261	Spectrin beta chain, non-erythrocytic 1	Sptbn1	0.740102	0.0124517
Q3KNJ2	Non-homologous end-joining factor 1	Nhej1	0.722729	0.0124746
Q8C5P7	Testis development-related protein	Tdrp	0.806695	0.0125751
P57780	Alpha-actinin-4	Actn4	0.798845	0.0125813
Q9CQA6	Coiled-coil-helix-coiled-coil-helix domain-containing protein 1	Chchd1	0.596086	0.0128864
O35382	Exocyst complex component 4	Exoc4	0.824479	0.0130837
Q8R238	Serine dehydratase-like	Sdsl	0.706922	0.0131144
Q9D6Y7	Mitochondrial peptide methionine sulfoxide reductase	Msra	0.736674	0.0132197
Q5FW60	Major urinary protein 20	Mup20	0.545291	0.0132619
P62075	Mitochondrial import inner membrane translocase subunit Tim13	Timm13	0.814655	0.0133386
O88839	Disintegrin and metalloproteinase domain-containing protein 15	Adam15	0.765967	0.0133448
Q9EPR2	Group XIIA secretory phospholipase A2	Pla2g12a	0.374155	0.0134461
Q6PEE3	Ribonucleoside-diphosphate reductase subunit M2 B	Rrm2b	0.724219	0.0136506
Q8BGD8	Cytochrome c oxidase assembly factor 6 homolog	Coa6	0.524908	0.0136607
Q05793	Basement membrane-specific heparan sulfate proteoglycan core protein	Hspg2	0.66662	0.0138873
P58196	Phospholipid scramblase 4	Plscr4	0.611742	0.0139229
Q61292	Laminin subunit beta-2	Lamb2	0.686832	0.0141215
P97300	Neuroplastin	Nptn	0.831123	0.0141809
P97298	Pigment epithelium-derived factor	Serpinf1	0.747354	0.014281
O70325	Phospholipid hydroperoxide glutathione peroxidase	Gpx4	0.731072	0.0143202
O70318	Band 4.1-like protein 2	Epb41l2	0.689916	0.0143937
Q9DBG9	Tax1-binding protein 3	Tax1bp3	0.765246	0.014472
Q8C147	Dedicator of cytokinesis protein 8	Dock8	0.789643	0.0146821
P50543	Protein S100-A11	S100a11	0.682927	0.0147741
P16546	Spectrin alpha chain, non-erythrocytic 1	Sptan1	0.735132	0.0149508
Q5SXY1	Cytospin-B	Specc1	0.628059	0.0152396
O54834	Rho GTPase-activating protein 6	Arhgap6	0.831699	0.0155684
Q9CYK1	Tryptophan--tRNA ligase, mitochondrial	Wars2	0.750445	0.0156114
Q811P8	Rho GTPase-activating protein 32	Arhgap32	0.797279	0.0156516
Q7TNS2	MICOS complex subunit Mic10	Micos10	0.424239	0.0156752
Q99L04	Dehydrogenase/reductase SDR family member 1	Dhrs1	0.799658	0.0158508
Q78J03	Methionine-R-sulfoxide reductase B2, mitochondrial	Msrb2	0.815434	0.0159337
Q99P72	Reticulon-4	Rtn4	0.814482	0.0160545
P00493	Hypoxanthine-guanine phosphoribosyltransferase	Hprt1	0.63701	0.0162211
Q8K3C0	Ribonuclease kappa	Rnasek	0.462695	0.0163713
Q9D1H8	39S ribosomal protein L53, mitochondrial	Mrpl53	0.749885	0.0167349
Q91XD7	Protein disulfide isomerase Creld1	Creld1	0.61041	0.0167634
P10107	Annexin A1	Anxa1	0.455736	0.0169154
Q8BG73	SH3 domain-binding glutamic acid-rich-like protein 2	Sh3bgrl2	0.755025	0.017258
P14824	Annexin A6	Anxa6	0.764576	0.0173399
Q9D8Z2	TP53-regulated inhibitor of apoptosis 1	Triap1	0.498389	0.0173923
Q91YP2	Neurolysin, mitochondrial	Nln	0.779347	0.0175261
O55131	Septin-7	Septin7	0.815469	0.0175413
Q06335	Amyloid beta precursor like protein 2	Aplp2	0.690614	0.0176658
P61148	Fibroblast growth factor 1	Fgf1	0.794692	0.0176879
P28798	Progranulin	Grn	0.645125	0.0182278
Q9CQ48	NudC domain-containing protein 2	Nudcd2	0.808863	0.0188501
Q9Z2S7	TSC22 domain family protein 3	Tsc22d3	0.761687	0.0188554
Q00612	Glucose-6-phosphate 1-dehydrogenase X	G6pdx	0.653933	0.0188941
Q9JI46	Diphosphoinositol polyphosphate phosphohydrolase 1	Nudt3	0.625886	0.0189522
Q8R1Q9	Ribokinase	Rbks	0.68805	0.0191298
Q8BJZ3	Protein lifeguard 3	Tmbim1	0.609832	0.0191538
Q8BZB2	Phosphopantothenoylcysteine decarboxylase	Ppcdc	0.558367	0.0192919
Q80Y14	Glutaredoxin-related protein 5, mitochondrial	Glrx5	0.758154	0.0198297
Q03350	Thrombospondin-2	Thbs2	0.733103	0.0202837
P05064	Fructose-bisphosphate aldolase A	Aldoa	0.729536	0.0206405
Q9R257	Heme-binding protein 1	Hebp1	0.73205	0.0207904
Q8BWP8	Beta-1,4-glucuronyltransferase 1	B4gat1	0.774079	0.0208262
O88799	Zonadhesin	Zan	0.822216	0.0209654
O89103	Complement component C1q receptor	Cd93	0.758277	0.0209726
Q9D3N8	Growth hormone-regulated TBC protein 1	Grtp1	0.775058	0.0209914
Q8QZY6	Tetraspanin-14	Tspan14	0.622747	0.0211467
P26883	Peptidyl-prolyl cis-trans isomerase FKBP1A	Fkbp1a	0.807913	0.021348
Q99PP9	Tripartite motif-containing protein 16	Trim16	0.778095	0.021567
Q91ZR2	Sorting nexin-18	Snx18	0.803142	0.0216492
Q8CC36	Cerebral dopamine neurotrophic factor	Cdnf	0.435582	0.0216545
Q8BPS4	Integral membrane protein GPR180	Gpr180	0.331243	0.0219709
Q8JZK9	Hydroxymethylglutaryl-CoA synthase, cytoplasmic	Hmgcs1	0.641253	0.0220594
Q8BG67	Protein EFR3 homolog A	Efr3a	0.815115	0.0229664
Q6Y685	Transforming acidic coiled-coil-containing protein 1	Tacc1	0.808609	0.0229865
Q80W68	Kin of IRRE-like protein 1	Kirrel1	0.813601	0.0230836
Q8K2L8	Trafficking protein particle complex subunit 12	Trappc12	0.833297	0.0231062
P50427	Steryl-sulfatase	Sts	0.695983	0.0231904
P24288	Branched-chain-amino-acid aminotransferase, cytosolic	Bcat1	0.651779	0.0231912
P35762	CD81 antigen	Cd81	0.615485	0.0232541
E9Q6P5	Tetratricopeptide repeat protein 7B	Ttc7b	0.717785	0.0234422
Q8C142	Low density lipoprotein receptor adapter protein 1	Ldlrap1	0.703603	0.0234988
Q99PJ0	Neurotrimin	Ntm	0.659723	0.0235085
O55091	Protein IMPACT	Impact	0.83027	0.0236493
Q8C838	Trafficking regulator of GLUT4 1	Trarg1	0.714777	0.0237504
Q99JP0	Mitogen-activated protein kinase kinase kinase kinase 3	Map4k3	0.656278	0.0238764
O35566	CD151 antigen	Cd151	0.378036	0.0240584
P02535	Keratin, type I cytoskeletal 10	Krt10	0.584017	0.0240798
Q8VDG7	Platelet-activating factor acetylhydrolase 2, cytoplasmic	Pafah2	0.818661	0.0241031
Q7TPM9	Myotubularin-related protein 10	Mtmr10	0.799186	0.0244727
P68254	14-3-3 protein theta	Ywhaq	0.785199	0.0246439
Q9CX30	Protein YIF1B	Yif1b	0.832045	0.0248561
P61953	Guanine nucleotide-binding protein G(I)/G(S)/G(O) subunit gamma-11	Gng11	0.752449	0.0248836
O09164	Extracellular superoxide dismutase [Cu-Zn]	Sod3	0.516482	0.0249788
P70206	Plexin-A1	Plxna1	0.78939	0.0251653
Q9CQM5	Thioredoxin domain-containing protein 17	Txndc17	0.746048	0.0253236
P03893	NADH-ubiquinone oxidoreductase chain 2	Mtnd2	0.755124	0.0253751
Q8BSF4	Phosphatidylserine decarboxylase proenzyme, mitochondrial	Pisd	0.819085	0.0254223
Q8VIM5	Myocardin	Myocd	0.79696	0.0254386
B1AUE5	Peroxisome biogenesis factor 10	Pex10	0.705224	0.0258434
Q91WR6	Glycoprotein integral membrane protein 1	Ginm1	0.785832	0.0260407
O35206	Collagen alpha-1(XV) chain	Col15a1	0.757391	0.0261042
Q5U5M8	Biogenesis of lysosome-related organelles complex 1 subunit 3	Bloc1s3	0.793815	0.0262617
Q9JL62	Glycolipid transfer protein	Gltp	0.732513	0.0263239
Q60716	Prolyl 4-hydroxylase subunit alpha-2	P4ha2	0.765749	0.026333
Q8BPM0	Disheveled-associated activator of morphogenesis 1	Daam1	0.81179	0.0264152
P20352	Tissue factor	F3	0.687626	0.0264864
P56394	Cytochrome c oxidase copper chaperone	Cox17	0.554135	0.0267012
P97447	Four and a half LIM domains protein 1	Fhl1	0.646126	0.0268001
Q9D7G0	Ribose-phosphate pyrophosphokinase 1	Prps1	0.708688	0.0268658
Q9ES57	Cell surface glycoprotein CD200 receptor 1	Cd200r1	0.477498	0.0269917
Q8C0D7	Inhibitor of growth protein 4	Ing4	0.69429	0.0273061
P49817	Caveolin-1	Cav1	0.622243	0.0275419
Q8R3E3	WD repeat domain phosphoinositide-interacting protein 1	Wipi1	0.773492	0.0275942
P48725	Pericentrin	Pcnt	0.826935	0.0277259
Q9DC29	ATP-binding cassette sub-family B member 6	Abcb6	0.810639	0.0278695
Q62426	Cystatin-B	Cstb	0.675023	0.0279557
P41216	Long-chain-fatty-acid--CoA ligase 1	Acsl1	0.71454	0.028103
P53811	Phosphatidylinositol transfer protein beta isoform	Pitpnb	0.815988	0.0281582
Q8BGF6	ELMO domain-containing protein 2	Elmod2	0.715159	0.0285755
Q9ESD7	Dysferlin	Dysf	0.779502	0.0287816
Q8K2Q7	BRO1 domain-containing protein BROX	Brox	0.763927	0.0287929
P51660	Peroxisomal multifunctional enzyme type 2	Hsd17b4	0.751946	0.0288074
Q8CH77	Neuron navigator 1	Nav1	0.806196	0.0293344
Q9R1Q7	Proteolipid protein 2	Plp2	0.72929	0.029373
Q91V76	Ester hydrolase C11orf54 homolog		0.777025	0.0294441
Q9JIM1	Equilibrative nucleoside transporter 1	Slc29a1	0.825748	0.0294868
Q80V53	Carbohydrate sulfotransferase 14	Chst14	0.666581	0.0295456
P70207	Plexin-A2	Plxna2	0.776023	0.0297256
O88322	Nidogen-2	Nid2	0.774163	0.0299749
P70387	Hereditary hemochromatosis protein homolog	Hfe	0.768286	0.0299991
Q05816	Fatty acid-binding protein 5	Fabp5	0.513802	0.0300263
P28301	Protein-lysine 6-oxidase	Lox	0.611671	0.030464
O70309	Integrin beta-5	Itgb5	0.688739	0.0307886
O88796	Ribonuclease P protein subunit p30	Rpp30	0.661644	0.0309532
Q8R2G4	Ecto-ADP-ribosyltransferase 3	Art3	0.791514	0.0310347
Q8CFI0	E3 ubiquitin-protein ligase NEDD4-like	Nedd4l	0.76857	0.0313792
Q8CIV2	Membralin	Tmem259	0.65328	0.0315237
Q71FD7	Filamin-binding LIM protein 1	Fblim1	0.778619	0.0317269
O35075	Vacuolar protein sorting-associated protein 26C	Vps26c	0.608733	0.0318311
Q9D1X9	Transmembrane protein 50B	Tmem50b	0.512765	0.0320487
Q9DB25	Dolichyl-phosphate beta-glucosyltransferase	Alg5	0.721285	0.0321262
P25446	Tumor necrosis factor receptor superfamily member 6	Fas	0.806581	0.0322372
Q9JKX3	Transferrin receptor protein 2	Tfr2	0.441377	0.0325714
Q9Z0J0	NPC intracellular cholesterol transporter 2	Npc2	0.549066	0.032708
Q99JR5	Tubulointerstitial nephritis antigen-like	Tinagl1	0.779889	0.0328387
Q9CQV1	Mitochondrial import inner membrane translocase subunit TIM16	Pam16	0.754189	0.0332327
Q8K3H0	DCC-interacting protein 13-alpha	Appl1	0.829279	0.0332656
Q3V1T4	Prolyl 3-hydroxylase 1	P3h1	0.766992	0.0333365
Q60870	Receptor expression-enhancing protein 5	Reep5	0.60842	0.0333772
Q8BHZ0	CYFIP-related Rac1 interactor A	Cyria	0.790383	0.0335535
Q9CX84	Regulator of G-protein signaling 19	Rgs19	0.827479	0.0336225
Q80WM5	Hyaluronan and proteoglycan link protein 3	Hapln3	0.763346	0.0336716
P48678	Prelamin-A/C	Lmna	0.762427	0.033739
Q9D081	UDP-N-acetylglucosamine transferase subunit ALG14 homolog	Alg14	0.79002	0.03374
Q8BZ98	Dynamin-3	Dnm3	0.79	0.0337563
Q9WTQ5	A-kinase anchor protein 12	Akap12	0.785785	0.0340166
O54998	Peptidyl-prolyl cis-trans isomerase FKBP7	Fkbp7	0.793234	0.034398
Q8CBY8	Dynactin subunit 4	Dctn4	0.828886	0.0344882
P07309	Transthyretin	Ttr	0.737918	0.0346427
Q62277	Synaptophysin	Syp	0.541464	0.0346561
Q8R1N0	Zinc finger protein 830	Znf830	0.767203	0.0352153
Q9CY64	Biliverdin reductase A	Blvra	0.760696	0.0352703
Q9WVC3	Caveolin-2	Cav2	0.776549	0.0355911
Q9QYY0	GRB2-associated-binding protein 1	Gab1	0.657693	0.035594
P70663	SPARC-like protein 1	Sparcl1	0.775492	0.0356644
Q8R2Y2	Cell surface glycoprotein MUC18	Mcam	0.785657	0.0359458
P49446	Receptor-type tyrosine-protein phosphatase epsilon	Ptpre	0.798282	0.0360246
Q9R0P3	S-formylglutathione hydrolase	Esd	0.752575	0.0361241
Q60675	Laminin subunit alpha-2	Lama2	0.61438	0.0361298
O54794	Aquaporin-7	Aqp7	0.612486	0.03615
P47931	Follistatin	Fst	0.785019	0.0364749
P02469	Laminin subunit beta-1	Lamb1	0.690206	0.0364951
Q8VEA4	Mitochondrial intermembrane space import and assembly protein 40	Chchd4	0.368156	0.036544
Q80VP0	Tectonin beta-propeller repeat-containing protein 1	Tecpr1	0.828845	0.036591
Q99J47	Dehydrogenase/reductase SDR family member 7B	Dhrs7b	0.712521	0.0366499
Q9CPW3	39S ribosomal protein L54, mitochondrial	Mrpl54	0.823252	0.0366585
Q8BPB5	EGF-containing fibulin-like extracellular matrix protein 1	Efemp1	0.73638	0.037176
Q8R0G7	Protein spinster homolog 1	Spns1	0.687382	0.0374936
P14069	Protein S100-A6	S100a6	0.724108	0.0375156
Q8K190	SAYSvFN domain-containing protein 1	Saysd1	0.824999	0.0378254
Q9JLM9	Growth factor receptor-bound protein 14	Grb14	0.791741	0.0379845
P58069	Ras GTPase-activating protein 2	Rasa2	0.79072	0.0381052
Q91XE8	Transmembrane protein 205	Tmem205	0.718788	0.0381588
Q61475	Complement decay-accelerating factor, GPI-anchored	Cd55	0.750648	0.038305
P21956	Lactadherin	Mfge8	0.567485	0.0383191
Q8C4X2	Casein kinase I isoform gamma-3	Csnk1g3	0.799184	0.0386201
Q9CQX2	Cytochrome b5 type B	Cyb5b	0.651291	0.0386289
Q91ZF0	DnaJ homolog subfamily C member 24	Dnajc24	0.731688	0.038661
Q9CRB9	MICOS complex subunit Mic19	Chchd3	0.813531	0.03887
Q5U4D9	THO complex subunit 6 homolog	Thoc6	0.770678	0.0389402
P48036	Annexin A5	Anxa5	0.687029	0.0389408
Q9JIA7	Sphingosine kinase 2	Sphk2	0.689022	0.0390112
O89106	Bis(5'-adenosyl)-triphosphatase	Fhit	0.830223	0.0393325
Q61140	Breast cancer anti-estrogen resistance protein 1	Bcar1	0.773557	0.0393784
Q9JJE7	Fatty acid desaturase 3	Fads3	0.648958	0.0394013
Q9CR23	Proton-transporting V-type ATPase complex assembly regulator TMEM9	Tmem9	0.641236	0.0394084
P43883	Perilipin-2	Plin2	0.610555	0.039478
Q9QYI4	DnaJ homolog subfamily B member 12	Dnajb12	0.807683	0.0396544
O35678	Monoglyceride lipase	Mgll	0.775676	0.0397686
P0C0A3	Charged multivesicular body protein 6	Chmp6	0.81546	0.0398573
Q9DD20	Thiol S-methyltransferase METTL7B	Mettl7b	0.672877	0.0403343
Q9WVA2	Mitochondrial import inner membrane translocase subunit Tim8 A	Timm8a1	0.718273	0.0405022
P21279	Guanine nucleotide-binding protein G(q) subunit alpha	Gnaq	0.805088	0.0406219
P20152	Vimentin	Vim	0.662677	0.0406471
Q9CQN6	Transmembrane protein 14C	Tmem14c	0.731664	0.0408324
Q8CCM6	Mitochondrial import inner membrane translocase subunit Tim21	Timm21	0.757834	0.0410325
Q61097	Kinase suppressor of Ras 1	Ksr1	0.80946	0.0412025
Q9CY18	Sorting nexin-7	Snx7	0.774514	0.0417229
P62071	Ras-related protein R-Ras2	Rras2	0.703333	0.0418238
Q8C7D2	Protein cereblon	Crbn	0.672516	0.0425488
Q9EPL9	Peroxisomal acyl-coenzyme A oxidase 3	Acox3	0.774813	0.0427683
Q62159	Rho-related GTP-binding protein RhoC	Rhoc	0.711202	0.0428472
Q9Z1P8	Angiopoietin-related protein 4	Angptl4	0.366306	0.0431103
Q9WV95	Pleckstrin homology-like domain family A member 3	Phlda3	0.533682	0.0431295
Q922J3	CAP-Gly domain-containing linker protein 1	Clip1	0.828037	0.0431735
P40338	von Hippel-Lindau disease tumor suppressor	Vhl	0.709509	0.0432664
Q61699	Heat shock protein 105 kDa	Hsph1	0.798913	0.0433661
Q6IRU5	Clathrin light chain B	Cltb	0.76244	0.0433956
Q9JHS3	Ragulator complex protein LAMTOR2	Lamtor2	0.822283	0.0434693
Q8VDH1	F-box only protein 21	Fbxo21	0.712972	0.0439179
Q9CQF9	Prenylcysteine oxidase	Pcyox1	0.787861	0.0440509
P11152	Lipoprotein lipase	Lpl	0.649313	0.0442904
P36536	GTP-binding protein SAR1a	Sar1a	0.669915	0.0444152
Q9CPZ8	COX assembly mitochondrial protein homolog	Cmc1	0.51988	0.044424
Q8BWS5	G protein-regulated inducer of neurite outgrowth 3	Gprin3	0.760229	0.0445174
Q64191	N(4)-(beta-N-acetylglucosaminyl)-L-asparaginase	Aga	0.71437	0.045301
Q91VY9	Zinc finger protein 622	Znf622	0.719188	0.045366
E9Q634	Unconventional myosin-Ie	Myo1e	0.622981	0.0455393
Q921J2	GTP-binding protein Rheb	Rheb	0.800381	0.0457846
Q8BR90	UPF0600 protein C5orf51 homolog		0.626049	0.045892
O89016	Lysosomal cobalamin transporter ABCD4	Abcd4	0.661874	0.0459271
Q9CXT7	Transmembrane protein 192	Tmem192	0.8116	0.0461313
Q9CQ86	Migration and invasion enhancer 1	Mien1	0.736405	0.0463502
Q2PZL6	Protocadherin Fat 4	Fat4	0.792433	0.0465336
Q8BI08	Protein MAL2	Mal2	0.786294	0.0465472
Q08879	Fibulin-1	Fbln1	0.738536	0.0465472
Q08857	Platelet glycoprotein 4	Cd36	0.691987	0.0466513
Q3UE31	Uncharacterized protein KIAA0930 homolog		0.555694	0.0472316
P58681	Toll-like receptor 7	Tlr7	0.831309	0.0472551
P16045	Galectin-1	Lgals1	0.728854	0.0475483
Q9Z0F7	Gamma-synuclein	Sncg	0.654712	0.0478156
Q8C729	Protein FAM126B	Fam126b	0.777744	0.0478265
Q9R013	Cathepsin F	Ctsf	0.613398	0.0479149
Q9R001	A disintegrin and metalloproteinase with thrombospondin motifs 5	Adamts5	0.635457	0.0479343
Q8R2Y3	Dolichol kinase	Dolk	0.683587	0.0480769
Q9Z138	Tyrosine-protein kinase transmembrane receptor ROR2	Ror2	0.628599	0.0481474
Q91W52	Transmembrane protein 19	Tmem19	0.827079	0.0485305
Q64133	Amine oxidase [flavin-containing] A	Maoa	0.797148	0.0486694
Q61335	B-cell receptor-associated protein 31	Bcap31	0.778821	0.0491972
Q8BHL5	Engulfment and cell motility protein 2	Elmo2	0.797536	0.0494074
Q9DBS1	Transmembrane protein 43	Tmem43	0.740406	0.0494522
Q9Z210	Peroxisomal membrane protein 11B	Pex11b	0.806243	0.0495814
